# Supplementary material for: Worldwide clinical practices in perioperative antibiotic therapy for lung transplantation
Source: BMC Pulm Med. 2020 Apr 29;20:109. doi: 10.1186/s12890-020-1151-9 (PMC7191774; doi:10.1186/s12890-020-1151-9)
Supplement: Supplementary file 2 — Additional file 2. Raw anonymized answers of the 99 participants [file 12890_2020_1151_MOESM2_ESM.xlsx]

## Sheet: Réponses au formulaire 1
Answer date	What country are you from?	What city are you from?	What is the name of your Hospital?	How many lung transplant procedures were performed in 2017 in your center (uni or bilateral lungs, heart-lung procedure)?	Do you perform a specific induction therapy?	What is the main indication for lung transplant in your program ?	In your pretransplantation assessment, do you usually perform a systematic screening with microbial tests for patients with INTERSTITIAL LUNG DISEASE?	If the patient had a COPD rather than interstitial lung disease would you perform systematic screening?	If the patient had a CYSTIC FIBROSIS rather than interstitial lung disease would you perform systematic screening?	The patient has no bronchial colonization. Which PERIOPERATIVE antimicrobial prophylaxis would you provide during the lung transplant surgery?	The lung transplantation was successfully performed and the recipient transferred to the intensive care unit. Which POSTOPERATIVE antimicrobial prophylaxis would you provide during the postoperative period for this patient?	What DURATION of postoperative antimicrobial prophylaxis would you choose in this patient?	In case of positive Interferon-γ release assays for tuberculosis before lung transplantation, do you treat this latent tuberculosis in the absence of previous and appropriate treatment?	In routine, do you have the results of bacteriological samples issued from the donor? If yes, what kind?	Do you adapt your antibiotic prophylaxis according to the results of the donor samples?	At day 4 following lung transplantation, lung bacteriological samples issued from the donor and the recipient are sterile. The patient has no sign of infection. Would you stop antibiotic prophylaxis (if still prescribed)?	Do you consider this colonization as a contraindication for lung transplantation?	Apart from an episode of exacerbation, do you perform in this patient pre-transplant decolonization strategy?	Which PERIOPERATIVE antimicrobial prophylaxis would you prescribe for lung transplant surgery in this patient?	The lung transplantation was successfully performed and the recipient transferred to the intensive care unit. Which POSTOPERATIVE antimicrobial prophylaxis would you provide during the postoperative period for this patient?	What DURATION of postoperative antimicrobial prophylaxis would you choose in this patient?	At day 4 following lung transplantation, lung bacteriological samples issued from the donor and the recipient are sterile. The patient has no sign of infection. Would you stop antibiotic prophylaxis (if still prescribed)?	If instead of the Pseudomonas aeruginosa the patient was colonized by BURKHOLDERIA species. Do you consider this colonization as a contraindication for lung transplantation?	What do you think about the patient colonization?	You want to carry out an antimicrobial prophylaxis. Which PERIOPERATIVE antimicrobial prophylaxis do you prescribe?	In such a case where a bacteria was isolated at least once and never again found on the last samples, which delay between the last bacteria isolation and the lung transplantation you think is sufficient to consider that prophylaxis should not target this bacteria?	If the Pseudomonas aeruginosa isolated in the patient lung samples 10 months ago was a MULTI-DRUG resistant microorganism? Which PERIOPERATIVE antimicrobial prophylaxis do you perform?	In such a case where a MULTI-DRUG RESISTANT bacteria was isolated at least once and never again found on the last samples, which delay between the last bacteria isolation and the lung transplantation do you think is sufficient to consider that prophylaxis should not target this bacteria?	There is no clinical or radiological evidence of active mycobacterial infection in post-transplant. What is your strategy?	Do you perform specific antibiotic prophylaxis?	You choose to use an antimicrobial prophylaxis for the post-operative period. Do you use an anti-MRSA antibiotic prophylaxis?	Which other antibiotic or association do you use?	At day 5 following lung transplantation, you obtain the results of surgical lung samples. The donor samples were sterile, the recipient samples retrieves a MRSA and a wild type Pseudomonas aeruginosa. The patient has been weaned from mechanical ventilation and is now receiving 2l oxygen, has no fever and the chest radiography doesn't present any sign of pneumonia.If you had chosen a broad spectru…	Do you have the same position concerning de-escalation if the patient was still under mechanical ventilation with FiO2 50% and a chest radiography with bilateral aspecific lung interstitial infiltrate but no fever or hyperleucocytosis?	What is the duration of the antibiotic treatment for this patient, regardless the antibiotics you choose?	First Name	Last name	Institution	I allow the anonymized analysis of my answers		If you have any comments feel free	What is the post-transplant recipient location?	Who is in charge of the antibiotic prophylaxis managment?	What is your specialty in the lung transplant program?	Do you have a protocol for the managment of antibiotic prophylaxis?	Would you mind transferring your protocol to our email address?	E-mail address
2018-12-10 13:07:57	Belgium	anonymized	anonymized	19	anti-thymocytes globulins	COPD	sputum sample(s), tuberculosis blood test (Interferon-γ release assays testing, IGRA)	same as interstitial lung disease	same as interstitial lung disease	piperacillin + tazobactam	piperacillin + tazobactam	3 days	Yes, after lung transplantation	preserving liquid, tracheal aspirate or BAL before donor lung explant, tracheal aspirate or BAL during lung transplant surgery	Yes	Yes	No	aerosol antibiotic therapy until lung transplantation	carbapenem :meropenem, aminoglycoside : tobramycin	carbapenem :meropenem, aminoglycoside : tobramycin ( IV and/or aerosol)	10 days	No	No	You consider no colonization	piperacillin + tazobactam	6 months	according to antibiogramme	6 months	specific mycobacterial PCR on lung explant tissue	specific treatment for latent tuberculosis	Yes, vancomycin	nebulized colistin (regardless the other antibiotics), piperacillin+ tazobactam or meronem iv + amikacin iv	No de-escalation and follow up with the same antibiotic regimen	Yes	10 days	anonymized	anonymized	anonymized	Yes			Medical-surgical ICU	Pulmonologist	Pulmonologist	Yes	No	anonymized
2018-12-17 18:47:53	USA	anonymized	anonymized	18	no induction (neither corticosteroids or others), monoclonal IL2 receptor antagonist (basiliximab, daclizumab)	interstitial lung diseases	sputum sample(s)	sputum sample(s)	sputum sample(s)	fourth-generation cephalosporins (e.g. cefepime), antibiotics with activity against methicillin-resistant Gram-positive pathogens: vancomycin	fourth-generation cephalosporins (e.g. cefepime), antibiotics with activity against methicillin-resistant Gram-positive pathogens: vancomycin	7 days	Yes, before lung transplantation	tracheal aspirate or BAL during lung transplant surgery	Yes	No	No	No	carbapenem :meropenem, antibiotics with activity against methicillin-resistant Gram-positive pathogens: vancomycin, inhaled tobi	carbapenem :meropenem, antibiotics with activity against methicillin-resistant Gram-positive pathogens: vancomycin, inhaled tobi	14 days	No	No	You consider no colonization	fourth-generation cephalosporins (e.g. cefepime), antibiotics with activity against methicillin-resistant Gram-positive pathogens: vancomycin	1 year	piperacillin + tazobactam, antibiotics with activity against methicillin-resistant Gram-positive pathogens: vancomycin	1 year	broncho-alveolar lavage for culture and mycobacterial PCR	specific treatment for others mycobacterium according to PCR on lung explant tissue only	Yes, linezolid	A non-antipseudomonal betalactam + ciprofloxacin OR amikacin, inhaled tobi, inhaled vancomycin	No de-escalation and follow up with the same antibiotic regimen	Yes	14 days	anonymized	anonymized	anonymized	Yes			Cardiothoracic surgical ICU	Pulmonologist	Pulmonologist	No	No	anonymized
2018-11-23 03:40:58	USA	anonymized	anonymized	13	monoclonal IL2 receptor antagonist (basiliximab, daclizumab)	interstitial lung diseases	broncho-alveolar lavage(s)	broncho-alveolar lavage(s)	sputum sample(s)	piperacillin + tazobactam, antibiotics with activity against methicillin-resistant Gram-positive pathogens: vancomycin, Antifungal - cresemba	piperacillin + tazobactam, antibiotics with activity against methicillin-resistant Gram-positive pathogens: vancomycin, Cresemba	3 days	Yes, before AND after lung transplantation	tracheal aspirate or BAL before donor lung explant, tracheal aspirate or BAL during lung transplant surgery	Yes	Yes	Yes, relative contraindication	No	carbapenem :meropenem, antibiotics with activity against methicillin-resistant Gram-positive pathogens: vancomycin, Cresemba	carbapenem : imipenem, carbapenem :meropenem, antibiotics with activity against methicillin-resistant Gram-positive pathogens: vancomycin, Cresemba	7 days	No	Yes, only if the strain is pan-resistant	You consider no colonization	piperacillin + tazobactam, antibiotics with activity against methicillin-resistant Gram-positive pathogens: vancomycin, Cresemba	3 months	You consider no colonization and do the same as Case 1	3 months	specific mycobacterial PCR on lung explant tissue, broncho-alveolar lavage for culture and mycobacterial PCR	specific treatment for latent tuberculosis according to PCR on lung explant tissue only	Yes, linezolid	A non-antipseudomonal betalactam + ciprofloxacin OR amikacin, nebulized colistin (regardless the other antibiotics)	No de-escalation and follow up with the same antibiotic regimen	Yes	14 days	anonymized	anonymized	anonymized	Yes			Cardiothoracic surgical ICU	Pulmonologist, surgeon, and ID	Surgeon	Yes	No	anonymized
2018-11-07 17:47:13	Brasil	anonymized	anonymized	50	monoclonal IL2 receptor antagonist (basiliximab, daclizumab)	cystic fibrosis	sputum sample(s), tracheal aspirate(s), broncho-alveolar lavage(s)	same as interstitial lung disease	same as interstitial lung disease	fourth-generation cephalosporins (e.g. cefepime)	fourth-generation cephalosporins (e.g. cefepime)	14 days	Yes, before AND after lung transplantation	tracheal aspirate or BAL before donor lung explant	Yes	No	No	No	carbapenem :meropenem	carbapenem :meropenem	14 days	No	No	You consider a Pseudomonas aeruginosa colonization	fourth-generation cephalosporins (e.g. cefepime)	more than one year	carbapenem :meropenem	more than one year	broncho-alveolar lavage for culture and mycobacterial PCR	specific treatment for latent tuberculosis	Yes, vancomycin	An antipseudomonal betalactam + ciprofloxacin OR amikacin	No de-escalation and follow up with the same antibiotic regimen	Yes	14 days	anonymized	anonymized	anonymized	Yes			Cardiothoracic surgical ICU	Pulmonologist	Pulmonologist	Yes	No	anonymized
2018-11-07 02:24:01	USA	anonymized	anonymized		monoclonal IL2 receptor antagonist (basiliximab, daclizumab)	interstitial lung diseases	never	sputum sample(s)	sputum sample(s)	carbapenem :meropenem, antibiotics with activity against methicillin-resistant Gram-positive pathogens: linezolid	carbapenem :meropenem, antibiotics with activity against methicillin-resistant Gram-positive pathogens: linezolid	7 days	Yes, before AND after lung transplantation	tracheal aspirate or BAL before donor lung explant	Yes	No	No	No	carbapenem :meropenem, aminoglycoside : tobramycin	carbapenem :meropenem	14 days	Yes	Yes, absolute contraindication	You consider a Pseudomonas aeruginosa colonization	carbapenem :meropenem	6 months	carbapenem :meropenem	6 months	broncho-alveolar lavage for culture and mycobacterial PCR	specific treatment for latent tuberculosis	Yes, linezolid	An antipseudomonal betalactam + ciprofloxacin OR amikacin	No de-escalation and follow up with the same antibiotic regimen	Yes	14 days	anonymized	anonymized	anonymized	Yes			Cardiothoracic surgical ICU	Pulmonologist	Pulmonologist	Yes	No	anonymized
2018-11-28 14:10:00	Spain	anonymized	anonymized	43	monoclonal IL2 receptor antagonist (basiliximab, daclizumab)	COPD, interstitial lung diseases, cystic fibrosis	sputum sample(s)	same as interstitial lung disease	same as interstitial lung disease, endoscopic bronchial aspiration	antipseudomonal third-generation cephalosporins (e.g. ceftazidime), Clindamycin	antipseudomonal third-generation cephalosporins (e.g. ceftazidime), Clindamycin	3 days	Yes, before lung transplantation	preserving liquid, bronchial cut, tracheal aspirate or BAL before donor lung explant	Yes	Yes	No	No	carbapenem :meropenem, aminoglycoside : tobramycin	carbapenem :meropenem, aminoglycoside : tobramycin ( IV and/or aerosol)	14 days	No	No	You consider no colonization	antipseudomonal third-generation cephalosporins (e.g. ceftazidime), Clindamycin	1 month	You consider no colonization and do the same as Case 1	1 month	broncho-alveolar lavage for culture and mycobacterial PCR	no specific prophylaxis	Yes, linezolid	An antipseudomonal betalactam + ciprofloxacin OR amikacin	No de-escalation and follow up with the same antibiotic regimen	Yes	14 days	anonymized	anonymized	anonymized	Yes			Transplant ICU	Pulmonologist	Surgeon	Yes	No	anonymized
2018-11-24 13:40:46	Sweden	anonymized	anonymized	44	anti-lymphocytes globulins	COPD	sputum sample(s)	same as interstitial lung disease	sample systematically performed unlike in interstitial lung disease, sputum sample(s)	third-generation cephalosporins (e.g ceftriaxone or cefotaxime)	third-generation cephalosporins (e.g ceftriaxone or cefotaxime)	until indwelling chest tubes are removed	Yes, before AND after lung transplantation	preserving liquid, tracheal aspirate or BAL before donor lung explant	Yes	Yes	No	No	carbapenem :meropenem, aminoglycoside : tobramycin	carbapenem :meropenem, aminoglycoside : tobramycin ( IV and/or aerosol)	14 days	No	No	You consider no colonization	antipseudomonal third-generation cephalosporins (e.g. ceftazidime)	1 month	You consider no colonization and do the same as Case 1	1 month	nothing specific	no specific prophylaxis	Yes, linezolid	An antipseudomonal betalactam + ciprofloxacin OR amikacin	No de-escalation and follow up with the same antibiotic regimen	Yes	14 days	anonymized	anonymized	anonymized	Yes			Medical-surgical ICU	Pulmonologist	Pulmonologist	Yes	No	anonymized
2018-11-26 07:59:39	South Korea	anonymized	anonymized	46	corticosteroids only	interstitial lung diseases	sputum sample(s), endoscopic bronchial aspiration	same as interstitial lung disease	same as interstitial lung disease	no prophylaxis	fourth-generation cephalosporins (e.g. cefepime), antibiotics with activity against methicillin-resistant Gram-positive pathogens: teicoplanin	7 days	Yes, before AND after lung transplantation	tracheal aspirate or BAL during lung transplant surgery	Yes	No	No	No	no prophylaxis	carbapenem :meropenem, antibiotics with activity against methicillin-resistant Gram-positive pathogens: teicoplanin, Colymicin ( IV and/or aerosol)	14 days	No	No	You consider no colonization	fourth-generation cephalosporins (e.g. cefepime)	less than 15 days	You consider no colonization and do the same as Case 1	3 months	specific mycobacterial PCR on lung explant tissue, broncho-alveolar lavage for culture and mycobacterial PCR	no specific prophylaxis	Yes, teicoplanin	An antipseudomonal betalactam + ciprofloxacin OR amikacin	Yes de-escalation with piperacillin + tazobactam	No	14 days	anonymized	anonymized	anonymized	Yes			Surgical ICU	Infectiologist	Pulmonologist	Yes	No	anonymized
2018-11-07 18:57:11	USA	anonymized	anonymized	58	monoclonal IL2 receptor antagonist (basiliximab, daclizumab)	interstitial lung diseases	sputum sample(s)	same as interstitial lung disease	same as interstitial lung disease	fourth-generation cephalosporins (e.g. cefepime), antibiotics with activity against methicillin-resistant Gram-positive pathogens: vancomycin	fourth-generation cephalosporins (e.g. cefepime), antibiotics with activity against methicillin-resistant Gram-positive pathogens: vancomycin	14 days	Yes, before AND after lung transplantation	bronchial cut, tracheal aspirate or BAL before donor lung explant	No	No	No	No	carbapenem :meropenem, antibiotics with activity against methicillin-resistant Gram-positive pathogens: vancomycin	carbapenem :meropenem, antibiotics with activity against methicillin-resistant Gram-positive pathogens: vancomycin	14 days	No	Yes,relative contraindication	You consider a Pseudomonas aeruginosa colonization	fourth-generation cephalosporins (e.g. cefepime), antibiotics with activity against methicillin-resistant Gram-positive pathogens: vancomycin	less than 15 days	carbapenem :meropenem, antibiotics with activity against methicillin-resistant Gram-positive pathogens: vancomycin	less than 15 days	repeated screening for mycobacterium species in the recipient	no specific prophylaxis	Yes, linezolid	An antipseudomonal betalactam + ciprofloxacin OR amikacin	Yes de-escalation with meropenem (or other carbapenem)	No	14 days	anonymized	anonymized	anonymized	Yes			Cardiothoracic surgical ICU	Pulmonologist	Pulmonologist	No		anonymized
2018-12-17 20:18:05	USA	anonymized	anonymized	25	monoclonal IL2 receptor antagonist (basiliximab, daclizumab)	interstitial lung diseases	sputum sample(s), tuberculosis blood test (Interferon-γ release assays testing, IGRA)	same as interstitial lung disease, sputum sample(s)	same as interstitial lung disease, sputum sample(s)	fourth-generation cephalosporins (e.g. cefepime)	fourth-generation cephalosporins (e.g. cefepime)	7 days	Yes, before lung transplantation	tracheal aspirate or BAL before donor lung explant	Yes	No	No	aerosol antibiotic therapy more than 2 weeks, aerosol antibiotic therapy until lung transplantation	carbapenem :meropenem	carbapenem :meropenem	7 days	No	Yes, absolute contraindication	You consider no colonization	fourth-generation cephalosporins (e.g. cefepime)	1 year	new antipseudomonal cephalosporins with a betalactamase inhibitor :ceftolozane + tazobactam	more than one year	specific mycobacterial PCR on lung explant tissue, broncho-alveolar lavage for culture and mycobacterial PCR	specific treatment for others mycobacterium according to PCR on lung explant tissue only	Yes, vancomycin	An antipseudomonal betalactam + ciprofloxacin OR amikacin	No de-escalation and follow up with the same antibiotic regimen	Yes	14 days	anonymized	anonymized	anonymized	Yes			Cardiothoracic surgical ICU	Pulmonologist	Pulmonologist	No	Yes	anonymized
2018-12-17 18:33:48	Argentina	anonymized	anonymized	9	corticosteroids only	no predominant pathology	sputum sample(s)	sputum sample(s)	sputum sample(s), tracheal aspirate(s)	antipseudomonal third-generation cephalosporins (e.g. ceftazidime), antibiotics with activity against methicillin-resistant Gram-positive pathogens: vancomycin	adjusted to donor microbiological data (tracheal aspirate, preserving liquid)	Until donor and recipient OR cultures are reported.	Yes, before lung transplantation	preserving liquid, tracheal aspirate or BAL before donor lung explant	Yes	Yes	No	parenteral antibiotic therapy 2 weeks, aerosol antibiotic therapy more than 2 weeks	carbapenem : imipenem, antibiotics with activity against methicillin-resistant Gram-positive pathogens: vancomycin	depends on the microbiological rescue of the donor	Depends on donor and recipient cultures	Yes	Yes, absolute contraindication	You consider a Pseudomonas aeruginosa colonization	antipseudomonal third-generation cephalosporins (e.g. ceftazidime), antibiotics with activity against methicillin-resistant Gram-positive pathogens: vancomycin	1 year	depends on the microbiological rescue of the donor (ceftalozano-tazobactam or aztreonam or colymicin)	1 year	specific mycobacterial PCR on lung explant tissue, broncho-alveolar lavage for culture and mycobacterial PCR	specific treatment for latent tuberculosis according to PCR on lung explant tissue only	Yes, vancomycin	An antipseudomonal betalactam + ciprofloxacin OR amikacin	Yes de-escalation with ceftazidime	Yes	14 days	anonymized	anonymized	anonymized	Yes			Transplant ICU	Infectiologist	Infectiologist	Yes	Yes	anonymized
2018-12-11 23:34:10	USA	anonymized	anonymized	129	corticosteroids only, anti-lymphocytes globulins, anti-thymocytes globulins, monoclonal IL2 receptor antagonist (basiliximab, daclizumab)	interstitial lung diseases	tuberculosis blood test (Interferon-γ release assays testing, IGRA)	same as interstitial lung disease	sputum sample(s)	second-generation cephalosporin (e.g. cefuroxime), antibiotics with activity against methicillin-resistant Gram-positive pathogens: vancomycin	second-generation cephalosporin (e.g. cefuroxime), antibiotics with activity against methicillin-resistant Gram-positive pathogens: vancomycin	3 days	Yes, before AND after lung transplantation	tracheal aspirate or BAL before donor lung explant, tracheal aspirate or BAL during lung transplant surgery	Yes	No	No	No	new antipseudomonal cephalosporins with a betalactamase inhibitor: ceftazidime + avibactam, Colymicin	new antipseudomonal cephalosporins with a betalactamase inhibitor: ceftazidime + avibactam, Colymicin ( IV and/or aerosol)	21 days	No	Yes, only if the strain is pan-resistant	You consider a Pseudomonas aeruginosa colonization	new antipseudomonal cephalosporins with a betalactamase inhibitor :ceftolozane + tazobactam, aminoglycoside: amikacine ( IV and/or aerosol)	15 days	new antipseudomonal cephalosporins with a betalactamase inhibitor: ceftazidime + avibactam, aminoglycoside : gentamycin ( IV and/or aerosol)	less than 15 days	specific mycobacterial PCR on lung explant tissue, sputum samples for culture only, sputum samples for culture and mycobacterial PCR, broncho-alveolar lavage for culture only, one screening for mycobacterium species in the recipient, repeated screening for mycobacterium species in the recipient	specific treatment for others mycobacterium according to PCR on lung explant tissue only	Yes, vancomycin	An antipseudomonal betalactam + ciprofloxacin OR amikacin, IV colistin (regardless the other antibiotics), nebulized colistin (regardless the other antibiotics)	No de-escalation and follow up with the same antibiotic regimen	No	14 days	anonymized	anonymized	anonymized	Yes			Transplant ICU	Pulmonologist	Pulmonologist	Yes		anonymized
2018-11-09 07:45:28	United Kingdom	anonymized	anonymized	50	corticosteroids only	interstitial lung diseases	sputum sample(s)	sputum sample(s)	sputum sample(s)	piperacillin + tazobactam, antibiotics with activity against methicillin-resistant Gram-positive pathogens: vancomycin	piperacillin + tazobactam, antibiotics with activity against methicillin-resistant Gram-positive pathogens: vancomycin	14 days	Yes, before lung transplantation	preserving liquid, bronchial cut, tracheal aspirate or BAL before donor lung explant, tracheal aspirate or BAL during lung transplant surgery	Yes	No	No	No	new antipseudomonal cephalosporins with a betalactamase inhibitor: ceftazidime + avibactam, carbapenem :meropenem, fluoroquinolone: ciprofloxacin, aminoglycoside : tobramycin	new antipseudomonal cephalosporins with a betalactamase inhibitor: ceftazidime + avibactam, antibiotics with activity against methicillin-resistant Gram-positive pathogens: vancomycin, aminoglycoside : tobramycin ( IV and/or aerosol)	Depends on clinical course	No	Yes,relative contraindication	You consider a Pseudomonas aeruginosa colonization	piperacillin + tazobactam, antibiotics with activity against methicillin-resistant Gram-positive pathogens: vancomycin, aminoglycoside : tobramycin ( IV and/or aerosol)	more than one year	new antipseudomonal cephalosporins with a betalactamase inhibitor :ceftolozane + tazobactam, aminoglycoside : tobramycin ( IV and/or aerosol), Colymicin ( IV and/or aerosol)	more than one year	broncho-alveolar lavage for culture only, broncho-alveolar lavage for culture and mycobacterial PCR, repeated screening for mycobacterium species in the recipient	no specific prophylaxis	Yes, vancomycin	An antipseudomonal betalactam + ciprofloxacin OR amikacin, IV colistin (regardless the other antibiotics), nebulized colistin (regardless the other antibiotics)	No de-escalation and follow up with the same antibiotic regimen	Yes	14 days	anonymized	anonymized	anonymized	Yes		We adjust all of our antibiotic prophylaxis at the time of listing and if a new isolate is discovered. The standard duration is 14 days	Cardiothoracic surgical ICU	Pulmonologist	Pulmonologist	No		anonymized
2018-11-26 16:06:15	Switzerland	anonymized	anonymized	4	monoclonal IL2 receptor antagonist (basiliximab, daclizumab)	COPD	sputum sample(s), tuberculosis blood test (Interferon-γ release assays testing, IGRA)	same as interstitial lung disease	sample systematically performed unlike in interstitial lung disease	second-generation cephalosporin (e.g. cefuroxime)	second-generation cephalosporin (e.g. cefuroxime)	until indwelling chest tubes are removed	Yes, before lung transplantation	bronchial cut	Yes	Yes	No	No	carbapenem : imipenem, aminoglycoside : tobramycin	carbapenem : imipenem, aminoglycoside : tobramycin ( IV and/or aerosol)	14 days	No	Yes, only if the strain is pan-resistant	You consider a Pseudomonas aeruginosa colonization	carbapenem :meropenem, depends on previous pseudomonal antobiogram	1 year	carbapenem :meropenem, aminoglycoside : tobramycin ( IV and/or aerosol)	1 year	specific mycobacterial PCR on lung explant tissue, broncho-alveolar lavage for culture and mycobacterial PCR, repeated screening for mycobacterium species in the recipient	specific treatment for latent tuberculosis according to PCR on lung explant tissue only	No	An antipseudomonal betalactam + ciprofloxacin OR amikacin, nebulized colistin (regardless the other antibiotics)	Yes de-escalationwith one of the preceding drug associated with an aminoglycoside or ciprofloxacin	No	14 days	anonymized	anonymized	anonymized	Yes		We do share a common lung transplantation program with the …. . Patients are transferred from ….. to ….. around day 7-10 after surgery.	Medical-surgical ICU	Pulmonologist	Pulmonologist	No		anonymized
2018-11-12 09:28:15	Austria	anonymized	anonymized	104	anti-thymocytes globulins, alemtuzumab	COPD	sputum sample(s)	same as interstitial lung disease	sputum sample(s)	piperacillin + tazobactam	piperacillin + tazobactam	7 days	Yes, after lung transplantation	tracheal aspirate or BAL during lung transplant surgery	Yes	Yes	No	No	carbapenem :meropenem	carbapenem :meropenem	14 days	No	No	You consider a Pseudomonas aeruginosa colonization	piperacillin + tazobactam	3 months	piperacillin + tazobactam	3 months	broncho-alveolar lavage for culture and mycobacterial PCR, repeated screening for mycobacterium species in the recipient	specific treatment for others mycobacterium according to PCR on lung explant tissue only	Yes, linezolid	An antipseudomonal betalactam + ciprofloxacin OR amikacin, nebulized colistin (regardless the other antibiotics)	No de-escalation and follow up with the same antibiotic regimen	Yes	14 days	anonymized	anonymized	anonymized	Yes			Surgical ICU	Pulmonologist	Pulmonologist	No		anonymized
2018-11-07 05:08:52	Canada	anonymized	anonymized	60	monoclonal IL2 receptor antagonist (basiliximab, daclizumab)	COPD, interstitial lung diseases, cystic fibrosis	sputum sample(s)	sputum sample(s)	sputum sample(s)	no prophylaxis	piperacillin + tazobactam	7 days	Yes, before lung transplantation	tracheal aspirate or BAL before donor lung explant	Yes	Yes	No	No	carbapenem :meropenem, Colymycin inhale	carbapenem :meropenem	14 days	No	No	You consider a Pseudomonas aeruginosa colonization		3 months	piperacillin + tazobactam	3 months	broncho-alveolar lavage for culture and mycobacterial PCR	specific treatment for latent tuberculosis according to PCR on lung explant tissue only	Yes, vancomycin	An antipseudomonal betalactam + ciprofloxacin OR amikacin, nebulized colistin (regardless the other antibiotics)	No de-escalation and follow up with the same antibiotic regimen	No	14 days	anonymized	anonymized	anonymized	Yes			Medical-surgical ICU	Pulmonologist	Pulmonologist	Yes	No	anonymized
2018-11-26 15:00:59	USA	anonymized	anonymized	102	monoclonal IL2 receptor antagonist (basiliximab, daclizumab)	interstitial lung diseases	tuberculosis blood test (Interferon-γ release assays testing, IGRA)	same as interstitial lung disease	sputum sample(s)	fourth-generation cephalosporins (e.g. cefepime), antibiotics with activity against methicillin-resistant Gram-positive pathogens: vancomycin	fourth-generation cephalosporins (e.g. cefepime), antibiotics with activity against methicillin-resistant Gram-positive pathogens: vancomycin	3 days	Yes, before AND after lung transplantation	tracheal aspirate or BAL before donor lung explant, tracheal aspirate or BAL during lung transplant surgery	Yes	Yes	No	No	carbapenem :meropenem, antibiotics with activity against methicillin-resistant Gram-positive pathogens: vancomycin, aminoglycoside : tobramycin	carbapenem :meropenem, antibiotics with activity against methicillin-resistant Gram-positive pathogens: vancomycin, aminoglycoside : tobramycin ( IV and/or aerosol)	14 days	No	Yes, only if the strain is pan-resistant	You consider no colonization	fourth-generation cephalosporins (e.g. cefepime), antibiotics with activity against methicillin-resistant Gram-positive pathogens: vancomycin	1 year	fourth-generation cephalosporins (e.g. cefepime), antibiotics with activity against methicillin-resistant Gram-positive pathogens: vancomycin	6 months	repeated screening for mycobacterium species in the recipient	specific treatment for latent tuberculosis	Yes, linezolid	An antipseudomonal betalactam + ciprofloxacin OR amikacin, nebulized colistin (regardless the other antibiotics)	No de-escalation and follow up with the same antibiotic regimen	Yes	14 days	anonymized	anonymized	anonymized	Yes			Cardiothoracic surgical ICU	Pulmonologist	Pulmonologist	Yes	No	anonymized
2018-12-19 15:06:32	Japan	anonymized	anonymized	3	no induction (neither corticosteroids or others)	interstitial lung diseases	sputum sample(s)	same as interstitial lung disease, sputum sample(s)	same as interstitial lung disease, sputum sample(s)	second-generation cephalosporin (e.g. cefuroxime)	second-generation cephalosporin (e.g. cefuroxime)	7 days	Yes, before lung transplantation	bronchial cut	Yes	Yes	No	No	second-generation cephalosporin (e.g. cefuroxime), carbapenem :meropenem	second-generation cephalosporin (e.g. cefuroxime), carbapenem :meropenem	7 days	No	Yes,relative contraindication	You consider a Pseudomonas aeruginosa colonization	antipseudomonal third-generation cephalosporins (e.g. ceftazidime)	3 months	antipseudomonal third-generation cephalosporins (e.g. ceftazidime)	3 months	broncho-alveolar lavage for culture and mycobacterial PCR	specific treatment for latent tuberculosis according to PCR on lung explant tissue only	Yes, linezolid	cefepime + ciprofloxacin + amikacin	Yes de-escalation with piperacillin + tazobactam	Yes	14 days	anonymized	anonymized	anonymized	Yes			Cardiothoracic surgical ICU	Pulmonologist	Surgeon	Yes	Yes	anonymized
2018-11-21 21:13:52	Mexico	anonymized	anonymized	2	corticosteroids only	cystic fibrosis	endoscopic bronchial aspiration	same as interstitial lung disease	broncho-alveolar lavage(s)	third-generation cephalosporins (e.g ceftriaxone or cefotaxime), antibiotics with activity against methicillin-resistant Gram-positive pathogens: vancomycin	antipseudomonal third-generation cephalosporins (e.g. ceftazidime)	7 days	Yes, before lung transplantation	tracheal aspirate or BAL before donor lung explant	Yes	No	Yes, absolute contraindication	parenteral antibiotic therapy 2 weeks, parenteral antibiotic therapy until lung transplantation	new antipseudomonal cephalosporins with a betalactamase inhibitor: ceftazidime + avibactam	new antipseudomonal cephalosporins with a betalactamase inhibitor :ceftolozane + tazobactam	until ICU discharge	No	Yes,relative contraindication	You consider no colonization	new antipseudomonal cephalosporins with a betalactamase inhibitor: ceftazidime + avibactam	15 days	new antipseudomonal cephalosporins with a betalactamase inhibitor: ceftazidime + avibactam	15 days	specific mycobacterial PCR on lung explant tissue	specific treatment for latent tuberculosis according to PCR on lung explant tissue only	Yes, vancomycin	cefepime + ciprofloxacin + amikacin	No de-escalation and follow up with the same antibiotic regimen	No	14 days	anonymized	anonymized	anonymized	Yes			Surgical ICU	Intensivist	Surgeon	No	No	anonymized
2018-12-11 22:59:38	Czech Republic	anonymized	anonymized	44	corticosteroids only, anti-thymocytes globulins, monoclonal IL2 receptor antagonist (basiliximab, daclizumab), alemtuzumab	COPD, interstitial lung diseases	sputum sample(s), endoscopic bronchial aspiration, tuberculosis blood test (Interferon-γ release assays testing, IGRA)	same as interstitial lung disease	same as interstitial lung disease	piperacillin + tazobactam	piperacillin + tazobactam	14 days	Yes, before AND after lung transplantation	tracheal aspirate or BAL before donor lung explant, tracheal aspirate or BAL during lung transplant surgery	Yes	No	No	aerosol antibiotic therapy until lung transplantation	carbapenem :meropenem, fluoroquinolone: ciprofloxacin	carbapenem :meropenem, fluoroquinolone: ciprofloxacin, Colymicin ( IV and/or aerosol)	14 days	No	Yes, only if the strain is pan-resistant	You consider no colonization	piperacillin + tazobactam	6 months	You consider no colonization and do the same as Case 1	6 months	broncho-alveolar lavage for culture and mycobacterial PCR, repeated screening for mycobacterium species in the recipient	specific treatment for others mycobacterium according to PCR on lung explant tissue only	Yes, linezolid	cefepime + ciprofloxacin + amikacin, nebulized colistin (regardless the other antibiotics)	No de-escalation and follow up with the same antibiotic regimen, Yes de-escalation with piperacillin	Yes	14 days	anonymized	anonymized	anonymized	Yes			Department of Anaesthesiology and Intensive Care Medicine	Pulmonologist	Pulmonologist	Yes	No	anonymized
2019-01-14 18:44:43	France	anonymized	anonymized	46	monoclonal IL2 receptor antagonist (basiliximab, daclizumab)	interstitial lung diseases	sputum sample(s)	same as interstitial lung disease, sputum sample(s)	same as interstitial lung disease, sputum sample(s)	third-generation cephalosporins (e.g ceftriaxone or cefotaxime)	third-generation cephalosporins (e.g ceftriaxone or cefotaxime)	7 days	No	preserving liquid, bronchial cut, tracheal aspirate or BAL during lung transplant surgery	Yes	Yes	No	No	carbapenem :meropenem	carbapenem :meropenem, aminoglycoside : tobramycin ( IV and/or aerosol)	14 days	No	Yes,relative contraindication	You consider a Pseudomonas aeruginosa colonization	antipseudomonal third-generation cephalosporins (e.g. ceftazidime), fluoroquinolone: ciprofloxacin	more than one year	new antipseudomonal cephalosporins with a betalactamase inhibitor :ceftolozane + tazobactam, Colymicin ( IV and/or aerosol)	more than one year	specific mycobacterial PCR on lung explant tissue, broncho-alveolar lavage for culture and mycobacterial PCR, repeated screening for mycobacterium species in the recipient	no specific prophylaxis	Yes, linezolid	ciprofloxacin + amikacin	No de-escalation and follow up with the same antibiotic regimen	No	14 days	anonymized	anonymized	anonymized	Yes			Medical ICU	Infectiologist	Intensivist	Yes	Yes	anonymized
2018-12-12 00:41:57	USA	anonymized	anonymized	1	anti-thymocytes globulins	pulmonary hypertension	sputum sample(s)		sputum sample(s), broncho-alveolar lavage(s)	piperacillin + tazobactam	piperacillin + tazobactam	14 days	Yes, before AND after lung transplantation	tracheal aspirate or BAL before donor lung explant	No	No	No	No	carbapenem :meropenem, aminoglycoside : tobramycin	carbapenem :meropenem, aminoglycoside : tobramycin ( IV and/or aerosol)	14 days	No	Yes,relative contraindication	You consider no colonization	piperacillin + tazobactam	3 months	carbapenem :meropenem	3 months	repeated screening for mycobacterium species in the recipient	specific treatment for latent tuberculosis	Yes, vancomycin	ciprofloxacin + amikacin	Yes de-escalation with ceftazidime	No	14 days	anonymized	anonymized	anonymized	Yes			Cardiothoracic surgical ICU	Pulmonologist	Pulmonologist	Yes	No	anonymized
2018-12-12 20:02:39	USA	anonymized	anonymized	30	anti-thymocytes globulins	interstitial lung diseases	never	no sample	sample systematically performed unlike in interstitial lung disease	piperacillin + tazobactam, antibiotics with activity against methicillin-resistant Gram-positive pathogens: vancomycin	piperacillin + tazobactam, antibiotics with activity against methicillin-resistant Gram-positive pathogens: vancomycin	5 days	Yes, before lung transplantation	tracheal aspirate or BAL before donor lung explant	Yes	No	No	No	carbapenem :meropenem, aminoglycoside : tobramycin	carbapenem :meropenem, aminoglycoside : tobramycin ( IV and/or aerosol)	14 days	No	Yes, only if the strain is pan-resistant	You consider a Pseudomonas aeruginosa colonization	piperacillin + tazobactam, antibiotics with activity against methicillin-resistant Gram-positive pathogens: vancomycin	1 month	carbapenem :meropenem, aminoglycoside : tobramycin ( IV and/or aerosol)	3 months	specific mycobacterial PCR on lung explant tissue, repeated screening for mycobacterium species in the recipient	specific treatment for latent tuberculosis	Yes, vancomycin	ciprofloxacin + amikacin	Yes de-escalation with piperacillin + tazobactam	Yes	14 days	anonymized	anonymized	anonymized	Yes			Cardiothoracic surgical ICU	Pulmonologist	Infectiologist	Yes	Yes	anonymized
2018-11-23 22:13:36	USA	anonymized	anonymized	26	monoclonal IL2 receptor antagonist (basiliximab, daclizumab)	interstitial lung diseases	sputum sample(s), tuberculosis blood test (Interferon-γ release assays testing, IGRA)	same as interstitial lung disease, sputum sample(s)	same as interstitial lung disease, sample systematically performed unlike in interstitial lung disease, sputum sample(s)	third-generation cephalosporins (e.g ceftriaxone or cefotaxime), antibiotics with activity against methicillin-resistant Gram-positive pathogens: vancomycin	third-generation cephalosporins (e.g ceftriaxone or cefotaxime), antibiotics with activity against methicillin-resistant Gram-positive pathogens: vancomycin	until indwelling chest tubes are removed	Yes, before AND after lung transplantation	tracheal aspirate or BAL before donor lung explant, tracheal aspirate or BAL during lung transplant surgery	Yes	Yes	No	No	carbapenem :meropenem, aminoglycoside : tobramycin	carbapenem :meropenem, aminoglycoside : tobramycin ( IV and/or aerosol)	14 days	No	Yes, only if the strain is pan-resistant	You consider a Pseudomonas aeruginosa colonization	fourth-generation cephalosporins (e.g. cefepime), antibiotics with activity against methicillin-resistant Gram-positive pathogens: vancomycin	1 year	fourth-generation cephalosporins (e.g. cefepime), aminoglycoside : tobramycin ( IV and/or aerosol)	1 year	specific mycobacterial PCR on lung explant tissue, broncho-alveolar lavage for culture and mycobacterial PCR, repeated screening for mycobacterium species in the recipient	specific treatment for latent tuberculosis	Yes, vancomycin	ciprofloxacin + amikacin	Yes de-escalation with cefepime	No	14 days	anonymized	anonymized	anonymized	Yes			Cardiothoracic surgical ICU	Pulmonologist	Pulmonologist	Yes	No	anonymized
2019-01-08 20:51:19	United States of America	anonymized	anonymized	45	monoclonal IL2 receptor antagonist (basiliximab, daclizumab)	interstitial lung diseases	never	same as interstitial lung disease	sample systematically performed unlike in interstitial lung disease, sputum sample(s), broncho-alveolar lavage(s)	fourth-generation cephalosporins (e.g. cefepime), antibiotics with activity against methicillin-resistant Gram-positive pathogens: vancomycin	fourth-generation cephalosporins (e.g. cefepime), antibiotics with activity against methicillin-resistant Gram-positive pathogens: vancomycin	until ICU discharge	Yes, before AND after lung transplantation	tracheal aspirate or BAL before donor lung explant, tracheal aspirate or BAL during lung transplant surgery	Yes	Yes	No	parenteral antibiotic therapy 2 weeks, aerosol antibiotic therapy more than 2 weeks	carbapenem :meropenem	carbapenem :meropenem, antibiotics with activity against methicillin-resistant Gram-positive pathogens: vancomycin	14 days	No	Yes, only if the strain is pan-resistant	You consider a Pseudomonas aeruginosa colonization	piperacillin + tazobactam, antibiotics with activity against methicillin-resistant Gram-positive pathogens: vancomycin	3 months	You consider no colonization and do the same as Case 1	6 months	specific mycobacterial PCR on lung explant tissue, broncho-alveolar lavage for culture and mycobacterial PCR	specific treatment for latent tuberculosis according to PCR on lung explant tissue only	Yes, vancomycin	ciprofloxacin + amikacin	No de-escalation and follow up with the same antibiotic regimen	Yes	14 days	anonymized	anonymized	anonymized	Yes			Cardiothoracic surgical ICU	Pulmonologist	Pulmonologist	Yes	No	anonymized
2018-11-07 02:52:33	Canada	anonymized	anonymized	170	corticosteroids only	interstitial lung diseases	sputum sample(s)	same as interstitial lung disease	same as interstitial lung disease, sample systematically performed unlike in interstitial lung disease	piperacillin + tazobactam	piperacillin + tazobactam	Until donor and recipient OR cultures are reported.	Yes, before AND after lung transplantation	tracheal aspirate or BAL during lung transplant surgery	Yes	Yes	No	No	carbapenem :meropenem, Colymicin	carbapenem :meropenem, Colymicin ( IV and/or aerosol)	14 days	No	No	You consider no colonization	piperacillin + tazobactam	6 months	You consider no colonization and do the same as Case 1	6 months	broncho-alveolar lavage for culture only, repeated screening for mycobacterium species in the recipient	specific treatment for latent tuberculosis	Yes, vancomycin	ciprofloxacin + amikacin	No de-escalation and follow up with the same antibiotic regimen	No	14 days	anonymized	anonymized	anonymized	Yes			Medical-surgical ICU	Team protocol	Pulmonologist	Yes	No	anonymized
2018-12-21 03:28:25	Japan	anonymized	anonymized	11	monoclonal IL2 receptor antagonist (basiliximab, daclizumab)	interstitial lung diseases, pulmonary hypertension	sputum sample(s)	same as interstitial lung disease	same as interstitial lung disease	piperacillin + tazobactam	piperacillin + tazobactam	14 days	No	bronchial cut, tracheal aspirate or BAL before donor lung explant	Yes	No	No	No	carbapenem : imipenem	carbapenem : imipenem, aminoglycoside : tobramycin ( IV and/or aerosol)	21 days	No	Yes,relative contraindication	You consider no colonization	piperacillin + tazobactam	3 months	You consider no colonization and do the same as Case 1	3 months	sputum samples for culture and mycobacterial PCR, broncho-alveolar lavage for culture and mycobacterial PCR	specific treatment for latent tuberculosis	Yes, vancomycin	ciprofloxacin + amikacin	Yes de-escalation with piperacillin + tazobactam	No	14 days	anonymized	anonymized	anonymized	Yes			Surgical ICU	Surgeon	Surgeon	Yes	Yes	anonymized
2018-12-18 04:30:38	USA	anonymized	anonymized	58	monoclonal IL2 receptor antagonist (basiliximab, daclizumab)	interstitial lung diseases	never, tuberculosis blood test (Interferon-γ release assays testing, IGRA)	same as interstitial lung disease	sputum sample(s)	fourth-generation cephalosporins (e.g. cefepime), antibiotics with activity against methicillin-resistant Gram-positive pathogens: vancomycin	fourth-generation cephalosporins (e.g. cefepime), antibiotics with activity against methicillin-resistant Gram-positive pathogens: vancomycin	7 days	Yes, before AND after lung transplantation	tracheal aspirate or BAL before donor lung explant	Yes	Yes	No	No	carbapenem :meropenem, antibiotics with activity against methicillin-resistant Gram-positive pathogens: vancomycin	carbapenem :meropenem, antibiotics with activity against methicillin-resistant Gram-positive pathogens: vancomycin, aminoglycoside : tobramycin ( IV and/or aerosol)	7 days	No	Yes,relative contraindication	You consider no colonization	fourth-generation cephalosporins (e.g. cefepime), antibiotics with activity against methicillin-resistant Gram-positive pathogens: vancomycin	less than 15 days	carbapenem :meropenem, antibiotics with activity against methicillin-resistant Gram-positive pathogens: vancomycin, aminoglycoside : tobramycin ( IV and/or aerosol)	less than 15 days	broncho-alveolar lavage for culture and mycobacterial PCR, repeated screening for mycobacterium species in the recipient	specific treatment for latent tuberculosis	Yes, vancomycin	ciprofloxacin + amikacin	Yes de-escalation with piperacillin + tazobactam	No	14 days	anonymized	anonymized	anonymized	Yes			Transplant ICU	Pulmonologist	Pulmonologist	Yes	Yes	anonymized
2018-11-29 10:50:40	France	anonymized	anonymized	23	anti-thymocytes globulins, monoclonal IL2 receptor antagonist (basiliximab, daclizumab)	interstitial lung diseases	sputum sample(s), depending on the arterial blood gases, tuberculosis blood test (Interferon-γ release assays testing, IGRA)	sputum sample(s), endoscopic bronchial aspiration, depending on the arterial blood gases	sputum sample(s)	amoxicillin + clavulanic acid	amoxicillin + clavulanic acid	3 days	Yes, before lung transplantation	preserving liquid, bronchial cut, tracheal aspirate or BAL before donor lung explant, tracheal aspirate or BAL during lung transplant surgery	Yes	Yes	No	parenteral antibiotic therapy 2 weeks, aerosol antibiotic therapy until lung transplantation	carbapenem :meropenem, aminoglycoside : tobramycin	carbapenem :meropenem, aminoglycoside : tobramycin ( IV and/or aerosol)	14 days	No	Yes,relative contraindication	You consider a Pseudomonas aeruginosa colonization	antipseudomonal third-generation cephalosporins (e.g. ceftazidime), aminoglycoside : tobramycin ( IV and/or aerosol)	more than one year	new antipseudomonal cephalosporins with a betalactamase inhibitor: ceftazidime + avibactam, aminoglycoside : tobramycin ( IV and/or aerosol)	more than one year	broncho-alveolar lavage for culture and mycobacterial PCR	specific treatment for latent tuberculosis	Yes, linezolid	ciprofloxacin + amikacin, IV colistin (regardless the other antibiotics)	No de-escalation and follow up with the same antibiotic regimen	Yes	14 days	anonymized	anonymized	anonymized	Yes			Medical-surgical ICU	Pulmonologist	Pulmonologist	Yes	No	anonymized
2018-12-12 19:16:40	Germany	anonymized	anonymized	7	corticosteroids only	interstitial lung diseases	sputum sample(s), tuberculosis blood test (Interferon-γ release assays testing, IGRA)	same as interstitial lung disease	same as interstitial lung disease	carbapenem :meropenem	carbapenem :meropenem	5 days	Yes, before lung transplantation	bronchial cut	Yes	No	Yes, relative contraindication	aerosol antibiotic therapy until lung transplantation	carbapenem :meropenem, Colymicin	carbapenem :meropenem, Colymicin ( IV and/or aerosol)	14 days	No	Yes,relative contraindication	You consider no colonization	carbapenem :meropenem	6 months	carbapenem :meropenem	6 months	broncho-alveolar lavage for culture and mycobacterial PCR, repeated screening for mycobacterium species in the recipient	specific treatment for latent tuberculosis	Yes, vancomycin	ciprofloxacin + amikacin, IV colistin (regardless the other antibiotics)	No de-escalation and follow up with the same antibiotic regimen	Yes	14 days	anonymized	anonymized	anonymized	Yes			Cardiothoracic surgical ICU	Pulmonologist	Pulmonologist	No		anonymized
2018-12-11 10:53:59	Spain	anonymized	anonymized	35	monoclonal IL2 receptor antagonist (basiliximab, daclizumab)	interstitial lung diseases	sputum sample(s)	same as interstitial lung disease	same as interstitial lung disease	amoxicillin + clavulanic acid	amoxicillin + clavulanic acid	7 days	Yes, before lung transplantation	tracheal aspirate or BAL before donor lung explant	Yes	No	No	No	carbapenem :meropenem, Colymicin, nebulized tobramycin	carbapenem :meropenem, Colymicin ( IV and/or aerosol), nebulized tobramycin	14 days	No	Yes, only if the strain is pan-resistant	You consider a Pseudomonas aeruginosa colonization	piperacillin + tazobactam, fluoroquinolone: ciprofloxacin	3 months	carbapenem :meropenem, nebulized colymicin	3 months	nothing specific	specific treatment for latent tuberculosis	Yes, linezolid	ciprofloxacin + amikacin, nebulized colistin (regardless the other antibiotics)	No de-escalation and follow up with the same antibiotic regimen	Yes	14 days	anonymized	anonymized	anonymized	Yes			Surgical ICU	Pulmonologist	Pulmonologist	Yes	Yes	anonymized
2018-12-14 03:03:57	USA	anonymized	anonymized	130	corticosteroids only, monoclonal IL2 receptor antagonist (basiliximab, daclizumab), alemtuzumab	interstitial lung diseases	tuberculosis blood test (Interferon-γ release assays testing, IGRA)	sputum sample(s), broncho-alveolar lavage(s)	sputum sample(s), broncho-alveolar lavage(s)	piperacillin + tazobactam, antibiotics with activity against methicillin-resistant Gram-positive pathogens: vancomycin	fourth-generation cephalosporins (e.g. cefepime), antibiotics with activity against methicillin-resistant Gram-positive pathogens: vancomycin	3 days	Yes, before AND after lung transplantation	tracheal aspirate or BAL before donor lung explant, tracheal aspirate or BAL during lung transplant surgery	Yes	Yes	No	aerosol antibiotic therapy until lung transplantation	carbapenem :meropenem, antibiotics with activity against methicillin-resistant Gram-positive pathogens: vancomycin	carbapenem :meropenem, antibiotics with activity against methicillin-resistant Gram-positive pathogens: vancomycin	7 days	No	Yes,relative contraindication	You consider a Pseudomonas aeruginosa colonization	fourth-generation cephalosporins (e.g. cefepime), antibiotics with activity against methicillin-resistant Gram-positive pathogens: vancomycin	6 months	fourth-generation cephalosporins (e.g. cefepime), antibiotics with activity against methicillin-resistant Gram-positive pathogens: vancomycin	6 months	specific mycobacterial PCR on lung explant tissue, broncho-alveolar lavage for culture and mycobacterial PCR	specific treatment for latent tuberculosis according to PCR on lung explant tissue only	Yes, vancomycin	ciprofloxacin + amikacin, nebulized colistin (regardless the other antibiotics)	Yes de-escalationwith one of the preceding drug associated with an aminoglycoside or ciprofloxacin	Yes	14 days	anonymized	anonymized	anonymized	Yes			Cardiothoracic surgical ICU	Pulmonologist	Nurse Practitioner	Yes	No	anonymized
2018-11-07 02:47:36	Japan	anonymized	anonymized	6	no induction (neither corticosteroids or others)	interstitial lung diseases	sputum sample(s), endoscopic bronchial aspiration, tuberculosis blood test (Interferon-γ release assays testing, IGRA)	same as interstitial lung disease	same as interstitial lung disease	carbapenem :meropenem	carbapenem :meropenem	14 days	Yes, after lung transplantation	bronchial cut	Yes	No	No	No	carbapenem :meropenem	carbapenem :meropenem	14 days	No	Yes, only if the strain is pan-resistant	You consider a Pseudomonas aeruginosa colonization	antipseudomonal third-generation cephalosporins (e.g. ceftazidime)	3 months	You consider no colonization and do the same as Case 1	3 months	sputum samples for culture and mycobacterial PCR, repeated screening for mycobacterium species in the recipient	no specific prophylaxis	Yes, vancomycin	ciprofloxacin alone, nebulized amikacine	No de-escalation and follow up with the same antibiotic regimen	No	14 days	anonymized	anonymized	anonymized	Yes			Surgical ICU	Surgeon	Surgeon	Yes	No	anonymized
2018-12-17 18:36:35	France	anonymized	anonymized	28	monoclonal IL2 receptor antagonist (basiliximab, daclizumab)	no predominant pathology	sputum sample(s)	same as interstitial lung disease	sputum sample(s)	antipseudomonal third-generation cephalosporins (e.g. ceftazidime), fluoroquinolone: ciprofloxacin	antipseudomonal third-generation cephalosporins (e.g. ceftazidime), fluoroquinolone: ciprofloxacin	2 days	Yes, before lung transplantation	preserving liquid, bronchial cut	Yes	Yes	No	No	carbapenem : imipenem	carbapenem : imipenem, Colymicin ( IV and/or aerosol)	14 days	No	Yes,relative contraindication	You consider no colonization	antipseudomonal third-generation cephalosporins (e.g. ceftazidime), fluoroquinolone: ciprofloxacin	6 months	You consider no colonization and do the same as Case 1	6 months	specific mycobacterial PCR on lung explant tissue, broncho-alveolar lavage for culture and mycobacterial PCR, repeated screening for mycobacterium species in the recipient	specific treatment for latent tuberculosis according to PCR on lung explant tissue only	Yes, linezolid	ciprofloxacin alone, nebulized colistin (regardless the other antibiotics)	Yes de-escalation with piperacillin	Yes	14 days	anonymized	anonymized	anonymized	Yes			Cardiothoracic surgical ICU	Pulmonologist	Pulmonologist	Yes	Yes	anonymized
2019-01-18 00:37:36	usa	anonymized	anonymized	27	monoclonal IL2 receptor antagonist (basiliximab, daclizumab)	interstitial lung diseases	sputum sample(s)	same as interstitial lung disease	sample systematically performed unlike in interstitial lung disease	third-generation cephalosporins (e.g ceftriaxone or cefotaxime)	third-generation cephalosporins (e.g ceftriaxone or cefotaxime)	7 days	Yes, before AND after lung transplantation	tracheal aspirate or BAL before donor lung explant	Yes	No	No	No	carbapenem :meropenem	carbapenem :meropenem, aminoglycoside : tobramycin ( IV and/or aerosol)	14 days	No	Yes,relative contraindication	You consider a Pseudomonas aeruginosa colonization	piperacillin + tazobactam	1 year	new antipseudomonal cephalosporins with a betalactamase inhibitor :ceftolozane + tazobactam	1 year	repeated screening for mycobacterium species in the recipient	specific treatment for latent tuberculosis	Yes, vancomycin	ciprofloxacin alone, nebulized colistin (regardless the other antibiotics)	No de-escalation and follow up with the same antibiotic regimen	Yes	14 days	anonymized	anonymized	anonymized	Yes			Cardiothoracic surgical ICU	Pulmonologist	Pulmonologist	No		anonymized
2019-01-21 14:18:58	USA	anonymized	anonymized	38	corticosteroids only, anti-thymocytes globulins	interstitial lung diseases	tuberculosis blood test (Interferon-γ release assays testing, IGRA)	same as interstitial lung disease	sputum sample(s)	piperacillin + tazobactam, antibiotics with activity against methicillin-resistant Gram-positive pathogens: vancomycin	piperacillin + tazobactam, antibiotics with activity against methicillin-resistant Gram-positive pathogens: vancomycin	5 days	Yes, before AND after lung transplantation	tracheal aspirate or BAL before donor lung explant, tracheal aspirate or BAL during lung transplant surgery	Yes	No	No	No	carbapenem :meropenem, antibiotics with activity against methicillin-resistant Gram-positive pathogens: vancomycin	carbapenem :meropenem, antibiotics with activity against methicillin-resistant Gram-positive pathogens: vancomycin, inhaled colistin or inhaled aminoglycocide	14 days	No	Yes,relative contraindication	You consider a Pseudomonas aeruginosa colonization	piperacillin + tazobactam, antibiotics with activity against methicillin-resistant Gram-positive pathogens: vancomycin	6 months	aminoglycoside : tobramycin ( IV and/or aerosol)	6 months	broncho-alveolar lavage for culture and mycobacterial PCR, repeated screening for mycobacterium species in the recipient	specific treatment for latent tuberculosis	Yes, vancomycin	ciprofloxacin alone, nebulized colistin (regardless the other antibiotics)	No de-escalation and follow up with the same antibiotic regimen	Yes	14 days	anonymized	anonymized	anonymized	Yes			Cardiothoracic surgical ICU	Surgeon	Pulmonologist	Yes	No	anonymized
2018-11-23 13:11:27	Spain	anonymized	anonymized	104	corticosteroids only	interstitial lung diseases	sputum sample(s), tuberculosis blood test (Interferon-γ release assays testing, IGRA)	same as interstitial lung disease	same as interstitial lung disease	amoxicillin + clavulanic acid, antipseudomonal third-generation cephalosporins (e.g. ceftazidime)	amoxicillin + clavulanic acid, antipseudomonal third-generation cephalosporins (e.g. ceftazidime)	3 days	Yes, before AND after lung transplantation	preserving liquid, tracheal aspirate or BAL before donor lung explant, tracheal aspirate or BAL during lung transplant surgery	Yes	Yes	No	aerosol antibiotic therapy until lung transplantation	carbapenem :meropenem	carbapenem :meropenem, Colymicin ( IV and/or aerosol)	14 days	No	Yes, only if the strain is pan-resistant	You consider no colonization	antipseudomonal third-generation cephalosporins (e.g. ceftazidime), amoxi calvulanic	1 year	antipseudomonal third-generation cephalosporins (e.g. ceftazidime), Colymicin ( IV and/or aerosol)	1 year	specific mycobacterial PCR on lung explant tissue, sputum samples for culture and mycobacterial PCR, broncho-alveolar lavage for culture and mycobacterial PCR	specific treatment for latent tuberculosis according to PCR on lung explant tissue only	Yes, teicoplanin	ciprofloxacin alone, nebulized colistin (regardless the other antibiotics)	No de-escalation and follow up with the same antibiotic regimen	No	14 days	anonymized	anonymized	anonymized	Yes			Medical ICU	Infectiologist	Pulmonologist	Yes		anonymized
2018-12-20 16:16:04	Belgium	anonymized	anonymized	32	monoclonal IL2 receptor antagonist (basiliximab, daclizumab)	COPD	broncho-alveolar lavage(s), depending on the arterial blood gases	endoscopic bronchial aspiration	sputum sample(s)	second-generation cephalosporin (e.g. cefuroxime), check with donor colonisation	second-generation cephalosporin (e.g. cefuroxime), check with donor colonisation	Until donor and recipient OR cultures are reported.	Yes, before lung transplantation	bronchial cut, tracheal aspirate or BAL before donor lung explant	Yes	Yes	Yes, relative contraindication	No	carbapenem :meropenem, IV colymicin considered	carbapenem :meropenem, Colymicin ( IV and/or aerosol)	14 days	No	Yes,relative contraindication	You consider a Pseudomonas aeruginosa colonization	piperacillin + tazobactam, if recent assessment within few weeks: cefa second gen considered	1 month	piperacillin + tazobactam, regarding antimicrobial suscpetibilities (CMI), AB combinations	1 month	specific mycobacterial PCR on lung explant tissue, broncho-alveolar lavage for culture and mycobacterial PCR, other samples for mycobacterial screening (e.g. urine, stools…)	specific treatment for latent tuberculosis according to PCR on lung explant tissue only	Yes, vancomycin	ciprofloxacin alone, nebulized colistin (regardless the other antibiotics)	No de-escalation and follow up with the same antibiotic regimen	Yes	14 days	anonymized	anonymized	anonymized	Yes		some questions are not enough precise. Nice to perform	Medical-surgical ICU	in accordance with infectiologist's recommandations	Intensivist	Yes	Yes	anonymized
2018-11-11 01:53:15	USA	anonymized	anonymized	41	monoclonal IL2 receptor antagonist (basiliximab, daclizumab)	interstitial lung diseases	sputum sample(s), tuberculosis blood test (Interferon-γ release assays testing, IGRA)	same as interstitial lung disease	same as interstitial lung disease	fourth-generation cephalosporins (e.g. cefepime), antibiotics with activity against methicillin-resistant Gram-positive pathogens: vancomycin	fourth-generation cephalosporins (e.g. cefepime), antibiotics with activity against methicillin-resistant Gram-positive pathogens: vancomycin	Until donor and recipient OR cultures are reported.	Yes, before AND after lung transplantation	tracheal aspirate or BAL before donor lung explant	Yes	Yes	No	No	based on ID pre-op recommendations	treat with pre-op antibiotics recommended by ID	14 days	No	Yes, absolute contraindication	You consider no colonization	fourth-generation cephalosporins (e.g. cefepime), antibiotics with activity against methicillin-resistant Gram-positive pathogens: vancomycin	3 months	would treat based on ID pre-op recommendations	6 months	specific mycobacterial PCR on lung explant tissue, broncho-alveolar lavage for culture and mycobacterial PCR	specific treatment for latent tuberculosis according to PCR on lung explant tissue only	Yes, vancomycin	ciprofloxacin alone, nebulized colistin (regardless the other antibiotics)	Yes de-escalation with cefepime	Yes	14 days	anonymized	anonymized	anonymized	Yes			Cardiothoracic surgical ICU	Pulmonologist	Pulmonologist	Yes	No	anonymized
2018-12-18 22:11:15	USA	anonymized	anonymized	20	monoclonal IL2 receptor antagonist (basiliximab, daclizumab)	interstitial lung diseases	sputum sample(s), tuberculosis blood test (Interferon-γ release assays testing, IGRA)	same as interstitial lung disease	same as interstitial lung disease	fourth-generation cephalosporins (e.g. cefepime), antibiotics with activity against methicillin-resistant Gram-positive pathogens: vancomycin	fourth-generation cephalosporins (e.g. cefepime), antibiotics with activity against methicillin-resistant Gram-positive pathogens: vancomycin	7 days	Yes, before AND after lung transplantation	tracheal aspirate or BAL before donor lung explant, tracheal aspirate or BAL during lung transplant surgery	Yes	No	No	parenteral antibiotic therapy 2 weeks, aerosol antibiotic therapy more than 2 weeks	carbapenem :meropenem	carbapenem :meropenem, Inhaled tobi	14 days	No	No	You consider no colonization	fourth-generation cephalosporins (e.g. cefepime), antibiotics with activity against methicillin-resistant Gram-positive pathogens: vancomycin	3 months	fourth-generation cephalosporins (e.g. cefepime), antibiotics with activity against methicillin-resistant Gram-positive pathogens: vancomycin	3 months	repeated screening for mycobacterium species in the recipient	specific treatment for latent tuberculosis according to PCR on lung explant tissue only	Yes, vancomycin	ciprofloxacin alone, nebulized colistin (regardless the other antibiotics)	No de-escalation and follow up with the same antibiotic regimen, Would expect our patients to be on RA.	No	14 days	anonymized	anonymized	anonymized	Yes			Cardiothoracic surgical ICU	Pulmonologist	Pulmonologist	Yes	No	anonymized
2018-11-09 17:37:03	USA	anonymized	anonymized	14	corticosteroids only	no predominant pathology	sputum sample(s)	same as interstitial lung disease	same as interstitial lung disease	third-generation cephalosporins (e.g ceftriaxone or cefotaxime), antibiotics with activity against methicillin-resistant Gram-positive pathogens: vancomycin	third-generation cephalosporins (e.g ceftriaxone or cefotaxime), antibiotics with activity against methicillin-resistant Gram-positive pathogens: vancomycin	2 days	Yes, before lung transplantation	preserving liquid, bronchial cut, tracheal aspirate or BAL before donor lung explant	Yes	Yes	No	No	carbapenem :meropenem	carbapenem :meropenem	per ID recommendations	Yes	Yes, only if the strain is pan-resistant	You consider no colonization	fourth-generation cephalosporins (e.g. cefepime)	1 month	based on susceptibilities	6 months	specific mycobacterial PCR on lung explant tissue, sputum samples for culture and mycobacterial PCR, one screening for mycobacterium species in the recipient	no specific prophylaxis	Yes, vancomycin	ciprofloxacin alone, nebulized colistin (regardless the other antibiotics)	No de-escalation and follow up with the same antibiotic regimen	Yes	14 days	anonymized	anonymized	anonymized	Yes		I can check if protocol can be released or not. I am not sure if it is considered private business confidential or not.	Cardiothoracic surgical ICU	Pulmonologist	Pulmonologist	Yes	No	anonymized
2018-12-11 20:34:35	Netherlands	anonymized	anonymized	37	monoclonal IL2 receptor antagonist (basiliximab, daclizumab)	COPD	sputum sample(s), tuberculosis blood test (Interferon-γ release assays testing, IGRA)	same as interstitial lung disease	same as interstitial lung disease	antipseudomonal third-generation cephalosporins (e.g. ceftazidime)	antipseudomonal third-generation cephalosporins (e.g. ceftazidime)	2 days	Yes, before lung transplantation	tracheal aspirate or BAL before donor lung explant, tracheal aspirate or BAL during lung transplant surgery	Yes	Yes	No	No	meropenem and tobramycin	meropenem and tobramycin	10 days	No	Yes, only if the strain is pan-resistant	You consider no colonization	antipseudomonal third-generation cephalosporins (e.g. ceftazidime)	more than one year	based on cultures and susceptibility of the micro organism	more than one year	specific mycobacterial PCR on lung explant tissue, repeated screening for mycobacterium species in the recipient, other samples for mycobacterial screening (e.g. urine, stools…)	specific treatment for latent tuberculosis	Yes, vancomycin	IV colistin (regardless the other antibiotics)	No de-escalation and follow up with the same antibiotic regimen	Yes	14 days	anonymized	anonymized	anonymized	Yes		We evaluate all previous cultures of every candidate and our antibiotic strategy is based on the most resistant micro bacterium. We give inhaled Amfo B during first admission and stop this at discharge unless a positive culture (sputum or BAL is done) is found.	Cardiothoracic surgical ICU	internist-clinical immunologist/staf member pulmonology	Internist-clinical immunologist/staf member pulmonology	No	No	anonymized
2018-12-11 10:41:11	Belgium	anonymized	anonymized	0	monoclonal IL2 receptor antagonist (basiliximab, daclizumab)	COPD	sputum sample(s), tuberculosis blood test (Interferon-γ release assays testing, IGRA)	same as interstitial lung disease	same as interstitial lung disease, sample systematically performed unlike in interstitial lung disease	first-generation cephalosporin (e.g. cefazolin)	first-generation cephalosporin (e.g. cefazolin)	3 days	Yes, before lung transplantation	tracheal aspirate or BAL before donor lung explant	Yes	Yes	No	No	piperacillin + tazobactam, aminoglycoside : tobramycin	piperacillin + tazobactam, aminoglycoside : tobramycin ( IV and/or aerosol)	14 days	No	No	You consider no colonization	cefazoline	less than 15 days	You consider no colonization and do the same as Case 1	less than 15 days	nothing specific	no specific prophylaxis	Yes, vancomycin	IV colistin (regardless the other antibiotics), meronem	No de-escalation and follow up with the same antibiotic regimen	No	14 days	anonymized	anonymized	anonymized	Yes			Medical ICU	Pulmonologist and internal medicinie specialised in infectious disease	Pulmonologist	Yes	Yes	anonymized
2019-01-07 16:08:00	USA	anonymized	anonymized	28	monoclonal IL2 receptor antagonist (basiliximab, daclizumab)	interstitial lung diseases	sputum sample(s), tuberculosis blood test (Interferon-γ release assays testing, IGRA)	same as interstitial lung disease	same as interstitial lung disease	carbapenem :meropenem, antibiotics with activity against methicillin-resistant Gram-positive pathogens: vancomycin	carbapenem :meropenem, antibiotics with activity against methicillin-resistant Gram-positive pathogens: vancomycin, aminoglycoside : tobramycin ( IV and/or aerosol)	Until donor and recipient OR cultures are reported.	Yes, before AND after lung transplantation	tracheal aspirate or BAL before donor lung explant, tracheal aspirate or BAL during lung transplant surgery	Yes	Yes	No	No	carbapenem :meropenem, antibiotics with activity against methicillin-resistant Gram-positive pathogens: vancomycin, aminoglycoside : tobramycin	carbapenem :meropenem, aminoglycoside : tobramycin ( IV and/or aerosol)	14 days	No	Yes, only if the strain is pan-resistant	You consider no colonization	carbapenem :meropenem, antibiotics with activity against methicillin-resistant Gram-positive pathogens: vancomycin	15 days	You consider no colonization and do the same as Case 1	15 days	repeated screening for mycobacterium species in the recipient	specific treatment for latent tuberculosis	Yes, vancomycin	meropenem (or another carbapenem) + ciprofloxacin + amikacin	No de-escalation and follow up with the same antibiotic regimen	Yes	14 days	anonymized	anonymized	anonymized	Yes			Transplant ICU	Pulmonologist	Pulmonologist	Yes	No	anonymized
2019-01-17 06:26:09	USA	anonymized	anonymized	25	monoclonal IL2 receptor antagonist (basiliximab, daclizumab)	interstitial lung diseases	sputum sample(s), tuberculosis blood test (Interferon-γ release assays testing, IGRA)	same as interstitial lung disease, sputum sample(s)	sputum sample(s)	no prophylaxis	piperacillin + tazobactam, antibiotics with activity against methicillin-resistant Gram-positive pathogens: vancomycin	Until donor and recipient OR cultures are reported.	Yes, before lung transplantation	tracheal aspirate or BAL before donor lung explant, tracheal aspirate or BAL during lung transplant surgery	Yes	Yes	No	No	aminoglycoside : tobramycin	carbapenem :meropenem, antibiotics with activity against methicillin-resistant Gram-positive pathogens: vancomycin, aminoglycoside : tobramycin ( IV and/or aerosol)	14 days	No	Yes,relative contraindication	You consider no colonization	new antipseudomonal cephalosporins with a betalactamase inhibitor :ceftolozane + tazobactam	1 month	You consider no colonization and do the same as Case 1	1 month	broncho-alveolar lavage for culture and mycobacterial PCR, repeated screening for mycobacterium species in the recipient	specific treatment for latent tuberculosis	Yes, vancomycin	meropenem (or another carbapenem) + ciprofloxacin + amikacin	Yes de-escalation with piperacillin + tazobactam	No	14 days	anonymized	anonymized	anonymized	Yes			Cardiothoracic surgical ICU	Pulmonologist	Pulmonologist	Yes	No	anonymized
2018-11-24 12:05:12	Switzerland	anonymized	anonymized	23	monoclonal IL2 receptor antagonist (basiliximab, daclizumab)	COPD	tracheal aspirate(s), tuberculosis blood test (Interferon-γ release assays testing, IGRA)	endoscopic bronchial aspiration	endoscopic bronchial aspiration	second-generation cephalosporin (e.g. cefuroxime)	second-generation cephalosporin (e.g. cefuroxime)	3 days	Yes, before lung transplantation	bronchial cut	Yes	Yes	No	aerosol antibiotic therapy until lung transplantation	Meropenem+ colimycine	Same as above	14 days	No	Yes,relative contraindication	You consider a Pseudomonas aeruginosa colonization	piperacillin + tazobactam	more than one year	piperacillin + tazobactam, aminoglycoside : tobramycin ( IV and/or aerosol)	more than one year	specific mycobacterial PCR on lung explant tissue, broncho-alveolar lavage for culture and mycobacterial PCR	specific treatment for latent tuberculosis	Yes, vancomycin	meropenem (or another carbapenem) + ciprofloxacin + amikacin	Yes de-escalation with meropenem (or other carbapenem)	No	14 days	anonymized	anonymized	anonymized	Yes			Medical-surgical ICU	Pulmonologist	Pulmonologist	No		anonymized
2018-12-19 03:32:02	Japan	anonymized	anonymized	2	no induction (neither corticosteroids or others)	interstitial lung diseases	sputum sample(s)	same as interstitial lung disease	same as interstitial lung disease	second-generation cephalosporin (e.g. cefuroxime), piperacillin + tazobactam	second-generation cephalosporin (e.g. cefuroxime), piperacillin + tazobactam	14 days	Yes, before AND after lung transplantation	tracheal aspirate or BAL before donor lung explant	Yes	No	No	aerosol antibiotic therapy 1 week, aerosol antibiotic therapy until lung transplantation	carbapenem :meropenem	carbapenem :meropenem	7 days	No	Yes, only if the strain is pan-resistant	You consider a Pseudomonas aeruginosa colonization	carbapenem :meropenem, aminoglycoside : tobramycin ( IV and/or aerosol)	15 days	carbapenem :meropenem	15 days	specific mycobacterial PCR on lung explant tissue	specific treatment for latent tuberculosis according to PCR on lung explant tissue only	Yes, linezolid	meropenem (or another carbapenem) + ciprofloxacin + amikacin	Yes de-escalation with piperacillin + tazobactam		14 days	anonymized	anonymized	anonymized	Yes			Cardiothoracic surgical ICU	Surgeon	Surgeon	Yes	No	anonymized
2018-11-28 02:01:00	Japan	anonymized	anonymized	0	no induction (neither corticosteroids or others)	interstitial lung diseases	sputum sample(s), tuberculosis blood test (Interferon-γ release assays testing, IGRA)	same as interstitial lung disease	same as interstitial lung disease	piperacillin + tazobactam	piperacillin + tazobactam	7 days	Yes, before lung transplantation	tracheal aspirate or BAL before donor lung explant	Yes	Yes	No	aerosol antibiotic therapy more than 2 weeks	carbapenem :meropenem	carbapenem :meropenem	7 days	Yes	Yes, only if the strain is pan-resistant	You consider no colonization	piperacillin + tazobactam	6 months	piperacillin + tazobactam	6 months	specific mycobacterial PCR on lung explant tissue, broncho-alveolar lavage for culture and mycobacterial PCR, repeated screening for mycobacterium species in the recipient, other samples for mycobacterial screening (e.g. urine, stools…)	specific treatment for latent tuberculosis	Yes, vancomycin	meropenem (or another carbapenem) + ciprofloxacin + amikacin	Yes de-escalation with piperacillin + tazobactam	Yes	14 days	anonymized	anonymized	anonymized	Yes			Medical ICU	Infectiologist	Surgeon	Yes	No	anonymized
2018-11-27 00:27:36	Italy	anonymized	anonymized	12	monoclonal IL2 receptor antagonist (basiliximab, daclizumab)	interstitial lung diseases	sputum sample(s), tuberculosis blood test (Interferon-γ release assays testing, IGRA)	sample systematically performed unlike in interstitial lung disease	sample systematically performed unlike in interstitial lung disease	piperacillin + tazobactam, antibiotics with activity against methicillin-resistant Gram-positive pathogens: vancomycin	piperacillin + tazobactam, antibiotics with activity against methicillin-resistant Gram-positive pathogens: vancomycin	7 days	Yes, before lung transplantation	preserving liquid, tracheal aspirate or BAL during lung transplant surgery	Yes	No	No	No	carbapenem :meropenem, antibiotics with activity against methicillin-resistant Gram-positive pathogens: vancomycin, Colymicin	carbapenem :meropenem, Colymicin ( IV and/or aerosol)	14 days	No	Yes,relative contraindication	You consider a Pseudomonas aeruginosa colonization		more than one year	carbapenem :meropenem	more than one year	repeated screening for mycobacterium species in the recipient	specific treatment for latent tuberculosis	Yes, linezolid	meropenem (or another carbapenem) + ciprofloxacin + amikacin, IV colistin (regardless the other antibiotics)	No de-escalation and follow up with the same antibiotic regimen	Yes	14 days	anonymized	anonymized	anonymized	Yes			ICU	Infectiologist	Surgeon	Yes	No	anonymized
2018-12-12 14:43:19	USA	anonymized	anonymized	64	anti-thymocytes globulins, monoclonal IL2 receptor antagonist (basiliximab, daclizumab), alemtuzumab	interstitial lung diseases	sputum sample(s), tuberculosis blood test (Interferon-γ release assays testing, IGRA)	same as interstitial lung disease	same as interstitial lung disease	fourth-generation cephalosporins (e.g. cefepime), antibiotics with activity against methicillin-resistant Gram-positive pathogens: vancomycin	fourth-generation cephalosporins (e.g. cefepime), antibiotics with activity against methicillin-resistant Gram-positive pathogens: vancomycin	7 days	Yes, before lung transplantation	bronchial cut, tracheal aspirate or BAL before donor lung explant	Yes	Yes	No	No	carbapenem :meropenem, antibiotics with activity against methicillin-resistant Gram-positive pathogens: vancomycin, aminoglycoside : tobramycin, Colymicin	carbapenem :meropenem, antibiotics with activity against methicillin-resistant Gram-positive pathogens: vancomycin, aminoglycoside : tobramycin ( IV and/or aerosol), Colymicin ( IV and/or aerosol)	7 days	No	Yes, only if the strain is pan-resistant	You consider no colonization	fourth-generation cephalosporins (e.g. cefepime), antibiotics with activity against methicillin-resistant Gram-positive pathogens: vancomycin	15 days	carbapenem :meropenem, antibiotics with activity against methicillin-resistant Gram-positive pathogens: vancomycin, aminoglycoside : tobramycin ( IV and/or aerosol), Colymicin ( IV and/or aerosol)	15 days	specific mycobacterial PCR on lung explant tissue, repeated screening for mycobacterium species in the recipient	specific treatment for latent tuberculosis	Yes, vancomycin	meropenem (or another carbapenem) + ciprofloxacin + amikacin, IV colistin (regardless the other antibiotics), nebulized colistin (regardless the other antibiotics)	Yes de-escalation with meropenem (or other carbapenem)	Yes	14 days	anonymized	anonymized	anonymized	Yes		glad you are doing this	Cardiothoracic surgical ICU	Pulmonologist	Pulmonologist	Yes	No	anonymized
2018-12-12 11:46:09	France	anonymized	anonymized	23	anti-lymphocytes globulins, monoclonal IL2 receptor antagonist (basiliximab, daclizumab)	COPD	sputum sample(s)	same as interstitial lung disease, sputum sample(s)	same as interstitial lung disease, sputum sample(s)	second-generation cephalosporin (e.g. cefuroxime)	no prophylaxis	no prophylaxis	Yes, before lung transplantation	no, preserving liquid, tracheal aspirate or BAL before donor lung explant	Yes	Yes	No	No	carbapenem : imipenem, aminoglycoside : tobramycin	carbapenem : imipenem, aminoglycoside : tobramycin ( IV and/or aerosol), Colymicin ( IV and/or aerosol)	14 days	No	Yes,relative contraindication	You consider a Pseudomonas aeruginosa colonization	carbapenem : imipenem	more than one year	new antipseudomonal cephalosporins with a betalactamase inhibitor :ceftolozane + tazobactam, Colymicin ( IV and/or aerosol)	more than one year	sputum samples for culture only, broncho-alveolar lavage for culture only, repeated screening for mycobacterium species in the recipient, other samples for mycobacterial screening (e.g. urine, stools…)	specific treatment for latent tuberculosis	Yes, linezolid	meropenem (or another carbapenem) + ciprofloxacin + amikacin, nebulized colistin (regardless the other antibiotics)	Yes de-escalation with ceftazidime	Yes	14 days	anonymized	anonymized	anonymized	Yes			Cardiothoracic surgical ICU	Pulmonologist	Pulmonologist	No		anonymized
2018-11-22 18:54:07	Belgium	anonymized	anonymized	71	anti-thymocytes globulins	COPD, interstitial lung diseases, cystic fibrosis	sputum sample(s), endoscopic bronchial aspiration, tuberculosis blood test (Interferon-γ release assays testing, IGRA)	same as interstitial lung disease	same as interstitial lung disease	first-generation cephalosporin (e.g. cefazolin), aminoglycoside : tobramycin	first-generation cephalosporin (e.g. cefazolin), aminoglycoside : tobramycin ( IV and/or aerosol)	2 days	Yes, before lung transplantation	bronchial cut, tracheal aspirate or BAL before donor lung explant, tracheal aspirate or BAL during lung transplant surgery	Yes	Yes	No	No	carbapenem :meropenem, aminoglycoside : tobramycin, + Inhaled colimycin	carbapenem :meropenem, aminoglycoside : tobramycin ( IV and/or aerosol), Colymicin ( IV and/or aerosol)	14 days	No	Yes, only if the strain is pan-resistant	You consider no colonization	piperacillin + tazobactam, aminoglycoside : tobramycin ( IV and/or aerosol)	6 months	You consider no colonization and do the same as Case 1	6 months	sputum samples for culture and mycobacterial PCR, broncho-alveolar lavage for culture and mycobacterial PCR	specific treatment for latent tuberculosis	Yes, vancomycin	nebulized colistin (regardless the other antibiotics), Meropenem + Amikacin	No de-escalation and follow up with the same antibiotic regimen	Yes	14 days	anonymized	anonymized	anonymized	Yes			Surgical ICU	Pulmonologist	Pulmonologist	Yes	Yes	anonymized
2018-11-08 11:39:07	Norway	anonymized	anonymized	34	anti-thymocytes globulins	no predominant pathology	endoscopic bronchial aspiration	no sample	sputum sample(s), endoscopic bronchial aspiration	third-generation cephalosporins (e.g ceftriaxone or cefotaxime)	third-generation cephalosporins (e.g ceftriaxone or cefotaxime)	14 days	No	bronchial cut, tracheal aspirate or BAL before donor lung explant	Yes	No	No	No	carbapenem :meropenem, Colymicin	carbapenem :meropenem, Colymicin ( IV and/or aerosol)	14 days	No	Yes, only if the strain is pan-resistant	You consider a Pseudomonas aeruginosa colonization	carbapenem :meropenem	1 year	carbapenem :meropenem, Colymicin ( IV and/or aerosol)	1 year	broncho-alveolar lavage for culture and mycobacterial PCR, repeated screening for mycobacterium species in the recipient	no specific prophylaxis	Yes, vancomycin	nebulized colistin (regardless the other antibiotics), meropenem and ciprofloxacin (not amikacin)	No de-escalation and follow up with the same antibiotic regimen	Yes	14 days	anonymized	anonymized	anonymized	Yes		Some minor inaccuracies in the answering options, but nice and interesting survey. Good luck.	Cardiothoracic surgical ICU	Surgeon	Pulmonologist	No	No	anonymized
2018-12-24 11:28:18	France	anonymized	anonymized	0	anti-thymocytes globulins, monoclonal IL2 receptor antagonist (basiliximab, daclizumab)	COPD, cystic fibrosis	sputum sample(s), tuberculosis blood test (Interferon-γ release assays testing, IGRA)	same as interstitial lung disease	same as interstitial lung disease	piperacillin + tazobactam	piperacillin + tazobactam	7 days	Yes, before lung transplantation	preserving liquid, tracheal aspirate or BAL before donor lung explant, tracheal aspirate or BAL during lung transplant surgery	Yes	Yes	No	aerosol antibiotic therapy until lung transplantation	carbapenem :meropenem, aminoglycoside : tobramycin	carbapenem :meropenem, aminoglycoside : tobramycin ( IV and/or aerosol)	14 days	No	Yes, only if the strain is pan-resistant	You consider no colonization	piperacillin + tazobactam	1 year	new antipseudomonal cephalosporins with a betalactamase inhibitor: ceftazidime + avibactam, Colymicin ( IV and/or aerosol)	more than one year	broncho-alveolar lavage for culture and mycobacterial PCR	specific treatment for latent tuberculosis	Yes, vancomycin	piperacillin + tazobactam + ciprofloxacin + amikacin	Yes de-escalation with piperacillin + tazobactam	No	14 days	anonymized	anonymized	anonymized	Yes			Cardiothoracic surgical ICU	Intensivist	Pulmonologist	Yes	No	anonymized
2018-12-10 14:40:41	France	anonymized	anonymized		anti-thymocytes globulins	cystic fibrosis	tracheal aspirate(s)	same as interstitial lung disease	tracheal aspirate(s)	third-generation cephalosporins (e.g ceftriaxone or cefotaxime)	third-generation cephalosporins (e.g ceftriaxone or cefotaxime)	1 day	Yes, after lung transplantation	preserving liquid	Yes	Yes	No	No	carbapenem :meropenem, aminoglycoside : tobramycin, Colymicin	carbapenem :meropenem, aminoglycoside : tobramycin ( IV and/or aerosol), Colymicin ( IV and/or aerosol)	14 days	No	Yes, only if the strain is pan-resistant	You consider a Pseudomonas aeruginosa colonization	antipseudomonal third-generation cephalosporins (e.g. ceftazidime), aminoglycoside : tobramycin ( IV and/or aerosol)	more than one year	carbapenem :meropenem, aminoglycoside : tobramycin ( IV and/or aerosol)	more than one year	broncho-alveolar lavage for culture and mycobacterial PCR, repeated screening for mycobacterium species in the recipient	specific treatment for latent tuberculosis	Yes, vancomycin	piperacillin + tazobactam + ciprofloxacin + amikacin	No de-escalation and follow up with the same antibiotic regimen	Yes	14 days	anonymized	anonymized	anonymized	Yes			Cardiothoracic surgical ICU	Pulmonologist	Pulmonologist	No		anonymized
2018-11-26 16:34:01	Germany	anonymized	anonymized	49	anti-thymocytes globulins	COPD, interstitial lung diseases, cystic fibrosis	sputum sample(s)	same as interstitial lung disease	sputum sample(s)	piperacillin + tazobactam	piperacillin + tazobactam	7 days	No	tracheal aspirate or BAL during lung transplant surgery	Yes	No	No	parenteral antibiotic therapy 2 weeks	carbapenem :meropenem, Colymicin	carbapenem :meropenem, Colymicin ( IV and/or aerosol)	14 days	No	Yes,relative contraindication	You consider a Pseudomonas aeruginosa colonization	piperacillin + tazobactam, according to resistance testing	6 months	carbapenem :meropenem	6 months	specific mycobacterial PCR on lung explant tissue	no specific prophylaxis	No	piperacillin + tazobactam + ciprofloxacin + amikacin	Yes de-escalation with piperacillin + tazobactam	No	14 days	anonymized	anonymized	anonymized	Yes			Cardiothoracic surgical ICU	Pulmonologist	Surgeon	Yes	No	anonymized
2018-11-23 00:54:23	Canada	anonymized	anonymized	74	monoclonal IL2 receptor antagonist (basiliximab, daclizumab)	COPD	sputum sample(s), tuberculosis blood test (Interferon-γ release assays testing, IGRA)	same as interstitial lung disease	sputum sample(s)	piperacillin + tazobactam	piperacillin + tazobactam	Until donor and recipient OR cultures are reported.	Yes, before lung transplantation	tracheal aspirate or BAL before donor lung explant, tracheal aspirate or BAL during lung transplant surgery	Yes	Yes	No	No	this is too long to read - beta lactam it is susceptible to IV, short course IV AG pus or minus inhaled colistin	as above pending new cultures	14 days	No	Yes, only if the strain is pan-resistant	You consider no colonization	piperacillin + tazobactam	3 months	piperacillin + tazobactam	3 months	broncho-alveolar lavage for culture only	no specific prophylaxis	Yes, vancomycin	unwilling to read this list long - at least 2 active drugs systemic +/- inhaled for Pseudo that was resistant	Yes de-escalation with piperacillin + tazobactam	Yes	14 days	anonymized	anonymized	anonymized	Yes		This survey is asking very complex questions for which there are few data to guide. Not enough space and sometimes no option to explain. Not sure you will get meaningful results, but perhaps	Cardiothoracic surgical ICU	Infectiologist	Infectiologist	Yes	Yes	anonymized
2018-11-23 14:10:50	USA	anonymized	anonymized	24	monoclonal IL2 receptor antagonist (basiliximab, daclizumab)	interstitial lung diseases	never	no sample, same as interstitial lung disease	sputum sample(s)	piperacillin + tazobactam, antibiotics with activity against methicillin-resistant Gram-positive pathogens: vancomycin	piperacillin + tazobactam, antibiotics with activity against methicillin-resistant Gram-positive pathogens: linezolid	7 days	Yes, before lung transplantation	tracheal aspirate or BAL before donor lung explant	Yes	No	No	parenteral antibiotic therapy 2 weeks	carbapenem :meropenem, aminoglycoside : tobramycin	carbapenem :meropenem, aminoglycoside : tobramycin ( IV and/or aerosol)	21 days	No	Yes, only if the strain is pan-resistant	You consider a Pseudomonas aeruginosa colonization	antipseudomonal third-generation cephalosporins (e.g. ceftazidime), fluoroquinolone: ciprofloxacin	1 year	carbapenem :meropenem, fluoroquinolone: ciprofloxacin	1 year	repeated screening for mycobacterium species in the recipient	specific treatment for latent tuberculosis	Yes, linezolid	An antipseudomonal betalactam + ciprofloxacin OR amikacin	No de-escalation and follow up with the same antibiotic regimen	Yes	21 days	anonymized	anonymized	anonymized	Yes		Survey too long and lost my attention with the details of the last case.	Cardiothoracic surgical ICU	Infectiologist	Pulmonologist	Yes	Yes	anonymized
2018-11-22 21:59:44	Italy	anonymized	anonymized	8	monoclonal IL2 receptor antagonist (basiliximab, daclizumab)	interstitial lung diseases, pulmonary hypertension	broncho-alveolar lavage(s)	broncho-alveolar lavage(s)	broncho-alveolar lavage(s)	piperacillin + tazobactam, fluoroquinolone : levofloxacin	piperacillin + tazobactam, fluoroquinolone : levofloxacin	7 days	Yes, before AND after lung transplantation	tracheal aspirate or BAL before donor lung explant	Yes	Yes	Yes, relative contraindication	parenteral antibiotic therapy 2 weeks, aerosol antibiotic therapy 2 weeks	carbapenem :meropenem, aminoglycoside : tobramycin, Colymicin	carbapenem :meropenem, aminoglycoside : tobramycin ( IV and/or aerosol), Colymicin ( IV and/or aerosol)	21 days	No	Yes, only if the strain is pan-resistant	You consider no colonization	piperacillin + tazobactam, fluoroquinolone : levofloxacin	1 month	new antipseudomonal cephalosporins with a betalactamase inhibitor: ceftazidime + avibactam, carbapenem :meropenem	1 month	broncho-alveolar lavage for culture and mycobacterial PCR	specific treatment for latent tuberculosis	Yes, linezolid	An antipseudomonal betalactam + ciprofloxacin OR amikacin	Yes de-escalation with meropenem (or other carbapenem)	No	21 days	anonymized	anonymized	anonymized	Yes			Cardiothoracic surgical ICU	Pulmonologist	Pulmonologist	Yes	No	anonymized
2018-11-26 20:13:02	Spain	anonymized	anonymized	43	monoclonal IL2 receptor antagonist (basiliximab, daclizumab)	interstitial lung diseases	sputum sample(s), tuberculosis blood test (Interferon-γ release assays testing, IGRA)	same as interstitial lung disease, sputum sample(s)	sample systematically performed unlike in interstitial lung disease	piperacillin + tazobactam	piperacillin + tazobactam	until indwelling chest tubes are removed	Yes, before AND after lung transplantation	tracheal aspirate or BAL before donor lung explant, tracheal aspirate or BAL during lung transplant surgery	Yes	No	No	parenteral antibiotic therapy more than 2 weeks, aerosol antibiotic therapy until lung transplantation	carbapenem : imipenem, Colymicin	carbapenem : imipenem, Colymicin ( IV and/or aerosol)	14 days	No	No	You consider no colonization	piperacillin + tazobactam	3 months	piperacillin + tazobactam, aminoglycoside : tobramycin ( IV and/or aerosol), Colymicin ( IV and/or aerosol)	6 months	specific mycobacterial PCR on lung explant tissue, repeated screening for mycobacterium species in the recipient	specific treatment for latent tuberculosis according to PCR on lung explant tissue only	Yes, linezolid	An antipseudomonal betalactam + ciprofloxacin OR amikacin, nebulized colistin (regardless the other antibiotics)	Yes de-escalationwith one of the preceding drug associated with an aminoglycoside or ciprofloxacin	No	21 days	anonymized	anonymized	anonymized	Yes			Medical-surgical ICU	Pulmonologist	Pulmonologist	Yes	No	anonymized
2018-12-11 20:50:13	Estonia	anonymized	anonymized	5	corticosteroids only	no predominant pathology	broncho-alveolar lavage(s), tuberculosis blood test (Interferon-γ release assays testing, IGRA)	same as interstitial lung disease	same as interstitial lung disease	piperacillin + tazobactam	piperacillin + tazobactam	until indwelling chest tubes are removed	Yes, after lung transplantation	tracheal aspirate or BAL before donor lung explant, tracheal aspirate or BAL during lung transplant surgery	Yes	No	No	No	carbapenem :meropenem	carbapenem :meropenem	until indwelling chest tubes are removed	No	Yes, only if the strain is pan-resistant	You consider no colonization	piperacillin + tazobactam	less than 15 days	You consider no colonization and do the same as Case 1, piperacillin + tazobactam	less than 15 days	broncho-alveolar lavage for culture and mycobacterial PCR	no specific prophylaxis	Yes, vancomycin	An antipseudomonal betalactam + ciprofloxacin OR amikacin, nebulized colistin (regardless the other antibiotics)	No de-escalation and follow up with the same antibiotic regimen	Yes	21 days	anonymized	anonymized	anonymized	Yes			Medical-surgical ICU	Pulmonologist	Surgeon	No		anonymized
2018-12-17 23:47:53	USA	anonymized	anonymized	24	monoclonal IL2 receptor antagonist (basiliximab, daclizumab)	interstitial lung diseases	sputum sample(s)	sputum sample(s)	sputum sample(s)	piperacillin + tazobactam, antibiotics with activity against methicillin-resistant Gram-positive pathogens: vancomycin	piperacillin + tazobactam, antibiotics with activity against methicillin-resistant Gram-positive pathogens: vancomycin	7 days	Yes, before AND after lung transplantation	tracheal aspirate or BAL before donor lung explant	Yes	No	No	No	carbapenem :meropenem, antibiotics with activity against methicillin-resistant Gram-positive pathogens: vancomycin, inhaled colymicin	carbapenem :meropenem, antibiotics with activity against methicillin-resistant Gram-positive pathogens: vancomycin, inhaled colomycin	21 days	Yes	Yes,relative contraindication	You consider a Pseudomonas aeruginosa colonization	piperacillin + tazobactam, antibiotics with activity against methicillin-resistant Gram-positive pathogens: vancomycin	1 month	tailored to susceptibility	1 month	specific mycobacterial PCR on lung explant tissue	specific treatment for latent tuberculosis	Yes, vancomycin	ciprofloxacin + amikacin	No de-escalation and follow up with the same antibiotic regimen	Yes	21 days	anonymized	anonymized	anonymized	Yes			Cardiothoracic surgical ICU	Infectiologist	Pulmonologist	Yes	No	anonymized
2018-12-19 01:11:42	Japan	anonymized	anonymized	25	no induction (neither corticosteroids or others)	interstitial lung diseases	sputum sample(s), tuberculosis blood test (Interferon-γ release assays testing, IGRA)	same as interstitial lung disease	same as interstitial lung disease	first-generation cephalosporin (e.g. cefazolin)	first-generation cephalosporin (e.g. cefazolin)	7 days	Yes, before lung transplantation	bronchial cut, tracheal aspirate or BAL before donor lung explant	Yes	Yes	No	No	carbapenem :meropenem, aminoglycoside : tobramycin, Colymicin	carbapenem :meropenem, aminoglycoside : tobramycin ( IV and/or aerosol), Colymicin ( IV and/or aerosol)	21 days	No	Yes,relative contraindication	You consider no colonization	fourth-generation cephalosporins (e.g. cefepime)	3 months	fourth-generation cephalosporins (e.g. cefepime)	3 months	specific mycobacterial PCR on lung explant tissue, sputum samples for culture and mycobacterial PCR, repeated screening for mycobacterium species in the recipient	specific treatment for latent tuberculosis	Yes, vancomycin	ciprofloxacin + amikacin, nebulized colistin (regardless the other antibiotics)	No de-escalation and follow up with the same antibiotic regimen	Yes	21 days	anonymized	anonymized	anonymized	Yes			Medical-surgical ICU	Infectiologist	Surgeon	No	Yes	anonymized
2018-12-18 16:03:48	Austria	anonymized	anonymized	12	alemtuzumab	COPD	broncho-alveolar lavage(s)	tracheal aspirate(s)	sputum sample(s)	fourth-generation cephalosporins (e.g. cefepime)	fourth-generation cephalosporins (e.g. cefepime), aminoglycoside : tobramycin ( IV and/or aerosol)	14 days	Yes, before AND after lung transplantation	preserving liquid, tracheal aspirate or BAL during lung transplant surgery	Yes	No	No	No	carbapenem :meropenem	carbapenem :meropenem, aminoglycoside : tobramycin ( IV and/or aerosol)	21 days	No	Yes, only if the strain is pan-resistant	You consider no colonization	fourth-generation cephalosporins (e.g. cefepime), aminoglycoside : tobramycin ( IV and/or aerosol)	3 months	You consider no colonization and do the same as Case 1	6 months	specific mycobacterial PCR on lung explant tissue, broncho-alveolar lavage for culture and mycobacterial PCR, repeated screening for mycobacterium species in the recipient	specific treatment for latent tuberculosis according to PCR on lung explant tissue only	Yes, vancomycin	ciprofloxacin alone	Yes de-escalation with piperacillin + tazobactam	No	21 days	anonymized	anonymized	anonymized	Yes			Transplant ICU	both Surgeon and Intensivist	Surgeon	No		anonymized
2018-12-12 03:58:14	USA	anonymized	anonymized	35	monoclonal IL2 receptor antagonist (basiliximab, daclizumab), alemtuzumab	COPD, interstitial lung diseases, cystic fibrosis	sputum sample(s), tuberculosis blood test (Interferon-γ release assays testing, IGRA)	same as interstitial lung disease	same as interstitial lung disease	antibiotics with activity against methicillin-resistant Gram-positive pathogens: vancomycin	antibiotics with activity against methicillin-resistant Gram-positive pathogens: vancomycin, ampicillin-sulbactam	Until donor and recipient OR cultures are reported.	Yes, before lung transplantation	tracheal aspirate or BAL before donor lung explant, tracheal aspirate or BAL during lung transplant surgery	Yes	Yes	No	No	carbapenem :meropenem, antibiotics with activity against methicillin-resistant Gram-positive pathogens: vancomycin	carbapenem :meropenem, antibiotics with activity against methicillin-resistant Gram-positive pathogens: vancomycin	21 days	No	Yes, only if the strain is pan-resistant	You consider no colonization	antibiotics with activity against methicillin-resistant Gram-positive pathogens: vancomycin	less than 15 days	will depend on the susceptibilities	less than 15 days	broncho-alveolar lavage for culture and mycobacterial PCR	specific treatment for latent tuberculosis	Yes, vancomycin	ciprofloxacin alone	No de-escalation and follow up with the same antibiotic regimen	Yes	21 days	anonymized	anonymized	anonymized	Yes			Surgical ICU	Pulmonologist	Pulmonologist	No	No	anonymized
2018-11-25 02:45:49	USA	anonymized	anonymized	25	corticosteroids only	interstitial lung diseases	sputum sample(s)	same as interstitial lung disease	sample systematically performed unlike in interstitial lung disease, sputum sample(s)	antipseudomonal third-generation cephalosporins (e.g. ceftazidime), antibiotics with activity against methicillin-resistant Gram-positive pathogens: vancomycin	antipseudomonal third-generation cephalosporins (e.g. ceftazidime), antibiotics with activity against methicillin-resistant Gram-positive pathogens: vancomycin	7 days	Yes, before lung transplantation	tracheal aspirate or BAL before donor lung explant	Yes	Yes	No	No	carbapenem :meropenem, antibiotics with activity against methicillin-resistant Gram-positive pathogens: vancomycin, fluoroquinolone : levofloxacin	carbapenem :meropenem, aminoglycoside : tobramycin ( IV and/or aerosol)	21 days	No	Yes,relative contraindication	You consider a Pseudomonas aeruginosa colonization	fourth-generation cephalosporins (e.g. cefepime)	3 months	You consider no colonization and do the same as Case 1	3 months	broncho-alveolar lavage for culture and mycobacterial PCR	specific treatment for others mycobacterium according to PCR on lung explant tissue only	Yes, vancomycin	ciprofloxacin alone, nebulized colistin (regardless the other antibiotics)	No de-escalation and follow up with the same antibiotic regimen	Yes	21 days	anonymized	anonymized	anonymized	Yes			Cardiothoracic surgical ICU	Pulmonologist	Pulmonologist	Yes	No	anonymized
2018-11-24 16:31:19	Germany	anonymized	anonymized	120	corticosteroids only	no predominant pathology	sputum sample(s)	same as interstitial lung disease	same as interstitial lung disease	carbapenem :meropenem	carbapenem :meropenem	7 days	No	preserving liquid, bronchial cut, tracheal aspirate or BAL before donor lung explant, tracheal aspirate or BAL during lung transplant surgery	Yes	No	No	aerosol antibiotic therapy until lung transplantation	carbapenem :meropenem, aminoglycoside : tobramycin, Colymicin	carbapenem :meropenem, aminoglycoside : tobramycin ( IV and/or aerosol), Colymicin ( IV and/or aerosol)	21 days	No	Yes, only if the strain is pan-resistant	You consider no colonization	carbapenem :meropenem, aminoglycoside : tobramycin ( IV and/or aerosol), Colymicin ( IV and/or aerosol)	6 months	You consider no colonization and do the same as Case 1	6 months	specific mycobacterial PCR on lung explant tissue, broncho-alveolar lavage for culture and mycobacterial PCR	specific treatment for latent tuberculosis according to PCR on lung explant tissue only	Yes, linezolid	Mero, Tob ± Colistin	No de-escalation and follow up with the same antibiotic regimen	Yes	21 days	anonymized	anonymized	anonymized	Yes			Cardiothoracic surgical ICU	Pulmonologist	Pulmonologist	No	No	anonymized
2018-11-08 20:09:26	USA	anonymized	anonymized	15	no induction (neither corticosteroids or others), monoclonal IL2 receptor antagonist (basiliximab, daclizumab)	interstitial lung diseases	sputum sample(s)	same as interstitial lung disease, sputum sample(s)	same as interstitial lung disease, sputum sample(s)	piperacillin + tazobactam, antibiotics with activity against methicillin-resistant Gram-positive pathogens: vancomycin	piperacillin + tazobactam, antibiotics with activity against methicillin-resistant Gram-positive pathogens: vancomycin	7 days	Yes, before AND after lung transplantation	tracheal aspirate or BAL before donor lung explant	Yes	No	No	aerosol antibiotic therapy until lung transplantation	carbapenem :meropenem, antibiotics with activity against methicillin-resistant Gram-positive pathogens: vancomycin, inhaled therapies	carbapenem :meropenem, antibiotics with activity against methicillin-resistant Gram-positive pathogens: vancomycin, aminoglycoside : tobramycin ( IV and/or aerosol), Colymicin ( IV and/or aerosol)	21 days	No	Yes, absolute contraindication	You consider no colonization	piperacillin + tazobactam, antibiotics with activity against methicillin-resistant Gram-positive pathogens: vancomycin	15 days	carbapenem :meropenem, antibiotics with activity against methicillin-resistant Gram-positive pathogens: vancomycin	15 days	specific mycobacterial PCR on lung explant tissue, broncho-alveolar lavage for culture and mycobacterial PCR, repeated screening for mycobacterium species in the recipient	specific treatment for latent tuberculosis according to PCR on lung explant tissue only	Yes, vancomycin	meropenem (or another carbapenem) + ciprofloxacin + amikacin, An antipseudomonal betalactam + ciprofloxacin OR amikacin, nebulized colistin (regardless the other antibiotics)	No de-escalation and follow up with the same antibiotic regimen	No	21 days	anonymized	anonymized	anonymized	Yes			Cardiothoracic surgical ICU	Pulmonologist	Pulmonologist	No	No	anonymized
2018-12-20 10:39:23	Italy	anonymized	anonymized	10	corticosteroids only	cystic fibrosis	broncho-alveolar lavage(s)	same as interstitial lung disease	same as interstitial lung disease	fourth-generation cephalosporins (e.g. cefepime)	fourth-generation cephalosporins (e.g. cefepime)	7 days	Yes, before lung transplantation	preserving liquid, bronchial cut, tracheal aspirate or BAL before donor lung explant, tracheal aspirate or BAL during lung transplant surgery	Yes	No	No	parenteral antibiotic therapy 2 weeks	carbapenem : imipenem, Colymicin	carbapenem : imipenem, Colymicin ( IV and/or aerosol)	14 days	No	Yes, only if the strain is pan-resistant	You consider a Pseudomonas aeruginosa colonization	new antipseudomonal cephalosporins with a betalactamase inhibitor :ceftolozane + tazobactam, Colymicin ( IV and/or aerosol)	1 month	new antipseudomonal cephalosporins with a betalactamase inhibitor :ceftolozane + tazobactam, Colymicin ( IV and/or aerosol)	3 months	specific mycobacterial PCR on lung explant tissue, broncho-alveolar lavage for culture and mycobacterial PCR, repeated screening for mycobacterium species in the recipient	specific treatment for latent tuberculosis according to PCR on lung explant tissue only	Yes, linezolid	nebulized colistin (regardless the other antibiotics)	No de-escalation and follow up with the same antibiotic regimen	Yes	21 days	anonymized	anonymized	anonymized	Yes			Cardiothoracic surgical ICU	Infectiologist	Surgeon	No		anonymized
2018-11-07 02:19:11	USA	anonymized	anonymized	108	monoclonal IL2 receptor antagonist (basiliximab, daclizumab)	COPD, interstitial lung diseases, cystic fibrosis	never	no sample	sputum sample(s)	fourth-generation cephalosporins (e.g. cefepime), antibiotics with activity against methicillin-resistant Gram-positive pathogens: vancomycin	fourth-generation cephalosporins (e.g. cefepime), antibiotics with activity against methicillin-resistant Gram-positive pathogens: vancomycin	until indwelling chest tubes are removed	Yes, before AND after lung transplantation	tracheal aspirate or BAL before donor lung explant, tracheal aspirate or BAL during lung transplant surgery	Yes	No	No	No	carbapenem : imipenem, antibiotics with activity against methicillin-resistant Gram-positive pathogens: vancomycin	carbapenem : imipenem, antibiotics with activity against methicillin-resistant Gram-positive pathogens: vancomycin	14 days	No	No	You consider no colonization	fourth-generation cephalosporins (e.g. cefepime), antibiotics with activity against methicillin-resistant Gram-positive pathogens: vancomycin	6 months	new antipseudomonal cephalosporins with a betalactamase inhibitor: ceftazidime + avibactam, antibiotics with activity against methicillin-resistant Gram-positive pathogens: vancomycin, aminoglycoside: amikacine ( IV and/or aerosol)	1 year	specific mycobacterial PCR on lung explant tissue, broncho-alveolar lavage for culture and mycobacterial PCR	specific treatment for others mycobacterium according to PCR on lung explant tissue only	Yes, vancomycin	piperacillin + tazobactam + ciprofloxacin + amikacin	No de-escalation and follow up with the same antibiotic regimen	Yes	21 days	anonymized	anonymized	anonymized	Yes			Cardiothoracic surgical ICU	Pulmonologist	Pulmonologist	Yes	Yes	anonymized
2019-01-07 17:54:32	USA	anonymized	anonymized	19	monoclonal IL2 receptor antagonist (basiliximab, daclizumab)	interstitial lung diseases	sputum sample(s), tuberculosis blood test (Interferon-γ release assays testing, IGRA)	same as interstitial lung disease	same as interstitial lung disease	fourth-generation cephalosporins (e.g. cefepime), antibiotics with activity against methicillin-resistant Gram-positive pathogens: vancomycin, fluoroquinolone : levofloxacin	fourth-generation cephalosporins (e.g. cefepime), antibiotics with activity against methicillin-resistant Gram-positive pathogens: vancomycin, fluoroquinolone : levofloxacin	3 days	Yes, before AND after lung transplantation	tracheal aspirate or BAL before donor lung explant	Yes	Yes	No	aerosol antibiotic therapy until lung transplantation	carbapenem :meropenem, fluoroquinolone : levofloxacin, aminoglycoside : tobramycin	carbapenem :meropenem, fluoroquinolone : levofloxacin, aminoglycoside : tobramycin ( IV and/or aerosol)	21 days	No	Yes, absolute contraindication	You consider no colonization	fourth-generation cephalosporins (e.g. cefepime), antibiotics with activity against methicillin-resistant Gram-positive pathogens: vancomycin, fluoroquinolone : levofloxacin	3 months	fourth-generation cephalosporins (e.g. cefepime), antibiotics with activity against methicillin-resistant Gram-positive pathogens: vancomycin, fluoroquinolone : levofloxacin	3 months	repeated screening for mycobacterium species in the recipient	specific treatment for latent tuberculosis	Yes, vancomycin	piperacillin + tazobactam + ciprofloxacin + amikacin	Yes de-escalation with piperacillin + tazobactam	Yes	21 days	anonymized	anonymized	anonymized	Yes			Cardiothoracic surgical ICU	Infectiologist	Pulmonologist	Yes	Yes	anonymized
2018-11-27 12:57:33	Italy	anonymized	anonymized	35	no induction (neither corticosteroids or others)	cystic fibrosis	sputum sample(s), endoscopic bronchial aspiration	same as interstitial lung disease	sputum sample(s)	antipseudomonal third-generation cephalosporins (e.g. ceftazidime)	antipseudomonal third-generation cephalosporins (e.g. ceftazidime)	14 days	Yes, before lung transplantation	bronchial cut, tracheal aspirate or BAL before donor lung explant	Yes	No	No	No	carbapenem : imipenem, aminoglycoside : tobramycin	carbapenem : imipenem, aminoglycoside : tobramycin ( IV and/or aerosol)	14 days	Yes	Yes,relative contraindication	You consider a Pseudomonas aeruginosa colonization	antipseudomonal third-generation cephalosporins (e.g. ceftazidime), fluoroquinolone : levofloxacin	15 days	antipseudomonal third-generation cephalosporins (e.g. ceftazidime), fluoroquinolone : levofloxacin	15 days	broncho-alveolar lavage for culture and mycobacterial PCR	specific treatment for latent tuberculosis according to PCR on lung explant tissue only	Yes, teicoplanin	ciprofloxacin + amikacin	No de-escalation and follow up with the same antibiotic regimen	No	21 days	anonymized	anonymized	anonymized	Yes			general ICU	Pulmonologist	Surgeon	Yes	Yes	anonymized
2018-12-11 23:29:56	USA	anonymized	anonymized	34	corticosteroids only	interstitial lung diseases	sputum sample(s)	same as interstitial lung disease, sputum sample(s)	same as interstitial lung disease, sputum sample(s)	fourth-generation cephalosporins (e.g. cefepime), antibiotics with activity against methicillin-resistant Gram-positive pathogens: vancomycin	fourth-generation cephalosporins (e.g. cefepime), antibiotics with activity against methicillin-resistant Gram-positive pathogens: vancomycin	Until donor and recipient OR cultures are reported.	No	tracheal aspirate or BAL before donor lung explant, tracheal aspirate or BAL during lung transplant surgery	Yes	Yes	No	parenteral antibiotic therapy 2 weeks, aerosol antibiotic therapy 2 weeks	fourth-generation cephalosporins (e.g. cefepime), carbapenem :meropenem, antibiotics with activity against methicillin-resistant Gram-positive pathogens: vancomycin, aminoglycoside : tobramycin, Inhaled colistin once extubated	fourth-generation cephalosporins (e.g. cefepime), carbapenem :meropenem, antibiotics with activity against methicillin-resistant Gram-positive pathogens: vancomycin, aminoglycoside : tobramycin ( IV and/or aerosol), Colymicin ( IV and/or aerosol)	21 days	No	Yes, only if the strain is pan-resistant	You consider no colonization	fourth-generation cephalosporins (e.g. cefepime), carbapenem :meropenem, antibiotics with activity against methicillin-resistant Gram-positive pathogens: vancomycin	6 months	fourth-generation cephalosporins (e.g. cefepime), carbapenem :meropenem, antibiotics with activity against methicillin-resistant Gram-positive pathogens: vancomycin, aminoglycoside : tobramycin ( IV and/or aerosol), Colymicin ( IV and/or aerosol)	more than one year	specific mycobacterial PCR on lung explant tissue, broncho-alveolar lavage for culture and mycobacterial PCR, repeated screening for mycobacterium species in the recipient	specific treatment for latent tuberculosis	Yes, vancomycin	meropenem (or another carbapenem) + ciprofloxacin + amikacin, nebulized colistin (regardless the other antibiotics)	No de-escalation and follow up with the same antibiotic regimen	Yes	21 days	anonymized	anonymized	anonymized	Yes		Burkholderia question should have also asked about genomavar type	Cardiothoracic surgical ICU	Pulmonologist	Pulmonologist	Yes	No	anonymized
2018-11-10 20:23:12	Canada	anonymized	anonymized	62	monoclonal IL2 receptor antagonist (basiliximab, daclizumab)	interstitial lung diseases	sputum sample(s)	same as interstitial lung disease	sample systematically performed unlike in interstitial lung disease, sputum sample(s)	piperacillin + tazobactam	piperacillin + tazobactam	14 days	Yes, before AND after lung transplantation	tracheal aspirate or BAL before donor lung explant, tracheal aspirate or BAL during lung transplant surgery	Yes	No	No	No, aerosol antibiotic therapy until lung transplantation	carbapenem :meropenem, aminoglycoside : tobramycin, Colymicin	carbapenem :meropenem, aminoglycoside : tobramycin ( IV and/or aerosol), Colymicin ( IV and/or aerosol)	21 days	No	Yes,relative contraindication	You consider no colonization	piperacillin + tazobactam	3 months	You consider no colonization and do the same as Case 1	3 months	specific mycobacterial PCR on lung explant tissue, broncho-alveolar lavage for culture and mycobacterial PCR, repeated screening for mycobacterium species in the recipient	no specific prophylaxis	Yes, vancomycin	cefepime + ciprofloxacin + amikacin	No de-escalation and follow up with the same antibiotic regimen	Yes	28 days	anonymized	anonymized	anonymized	Yes			Medical-surgical ICU	Pulmonologist	Pulmonologist	Yes	Yes	anonymized
2018-11-06 19:54:13	USA	anonymized	anonymized	15	anti-thymocytes globulins, monoclonal IL2 receptor antagonist (basiliximab, daclizumab), alemtuzumab	interstitial lung diseases, cystic fibrosis	tuberculosis blood test (Interferon-γ release assays testing, IGRA)	sputum sample(s)	sputum sample(s), tracheal aspirate(s), endoscopic bronchial aspiration, broncho-alveolar lavage(s)	fourth-generation cephalosporins (e.g. cefepime), antibiotics with activity against methicillin-resistant Gram-positive pathogens: linezolid	fourth-generation cephalosporins (e.g. cefepime), antibiotics with activity against methicillin-resistant Gram-positive pathogens: linezolid	Until donor and recipient OR cultures are reported.	Yes, before AND after lung transplantation	tracheal aspirate or BAL before donor lung explant, tracheal aspirate or BAL during lung transplant surgery	Yes	Yes	No	No	new antipseudomonal cephalosporins with a betalactamase inhibitor :ceftolozane + tazobactam, carbapenem :meropenem, antibiotics with activity against methicillin-resistant Gram-positive pathogens: linezolid	new antipseudomonal cephalosporins with a betalactamase inhibitor :ceftolozane + tazobactam, carbapenem :meropenem, antibiotics with activity against methicillin-resistant Gram-positive pathogens: linezolid	28 days	No	Yes,relative contraindication	You consider a Pseudomonas aeruginosa colonization	guided by psa susceptibility	more than one year	guided by AST	more than one year	specific mycobacterial PCR on lung explant tissue, sputum samples for culture and mycobacterial PCR, broncho-alveolar lavage for culture and mycobacterial PCR	specific treatment for others mycobacterium according to PCR on lung explant tissue only	Yes, linezolid	cipro, ceftolozane/tazo, meropenem	No de-escalation and follow up with the same antibiotic regimen	Yes	28 days	anonymized	anonymized	anonymized	Yes			Cardiothoracic surgical ICU	Infectiologist	Infectiologist	Yes	Yes	anonymized
2018-11-14 19:17:52	France	anonymized	anonymized	46	monoclonal IL2 receptor antagonist (basiliximab, daclizumab)	COPD	endoscopic bronchial aspiration, depending on the arterial blood gases	endoscopic bronchial aspiration, depending on the arterial blood gases	sputum sample(s)	piperacillin + tazobactam, fluoroquinolone : levofloxacin	piperacillin + tazobactam, antibiotics with activity against methicillin-resistant Gram-positive pathogens: teicoplanin, fluoroquinolone : levofloxacin	28 days	Yes, before AND after lung transplantation	preserving liquid, tracheal aspirate or BAL before donor lung explant	No	No	No	No	carbapenem :meropenem, antibiotics with activity against methicillin-resistant Gram-positive pathogens: teicoplanin, Colymicin	carbapenem : imipenem, antibiotics with activity against methicillin-resistant Gram-positive pathogens: teicoplanin, Colymicin ( IV and/or aerosol)	28 days	No	No	You consider a Pseudomonas aeruginosa colonization	piperacillin + tazobactam, antibiotics with activity against methicillin-resistant Gram-positive pathogens: teicoplanin, fluoroquinolone: ciprofloxacin	1 year	piperacillin + tazobactam, antibiotics with activity against methicillin-resistant Gram-positive pathogens: teicoplanin, fluoroquinolone: ciprofloxacin	1 year	specific mycobacterial PCR on lung explant tissue, broncho-alveolar lavage for culture and mycobacterial PCR, repeated screening for mycobacterium species in the recipient	specific treatment for latent tuberculosis	Yes, teicoplanin	IV colistin (regardless the other antibiotics), Cirprofloxacin	Yes de-escalation with piperacillin + tazobactam	No	28 days	anonymized	anonymized	anonymized	Yes			Surgical ICU	Pulmonologist	Pulmonologist	Yes	Yes	anonymized
2018-11-25 02:16:32	Australia	anonymized	anonymized	108	corticosteroids only	COPD	sputum sample(s), tuberculosis blood test (Interferon-γ release assays testing, IGRA)	same as interstitial lung disease	same as interstitial lung disease	piperacillin + tazobactam	piperacillin + tazobactam	until indwelling chest tubes are removed	No	tracheal aspirate or BAL before donor lung explant, tracheal aspirate or BAL during lung transplant surgery	Yes	No	No	No	carbapenem :meropenem, aminoglycoside : tobramycin	carbapenem :meropenem, aminoglycoside : tobramycin ( IV and/or aerosol), Colymicin ( IV and/or aerosol)	until indwelling chest tubes are removed	No	No	You consider no colonization	piperacillin + tazobactam	more than one year	piperacillin + tazobactam	more than one year	broncho-alveolar lavage for culture only, repeated screening for mycobacterium species in the recipient	no specific prophylaxis	Yes, vancomycin	meropenem (or another carbapenem) + ciprofloxacin + amikacin	No de-escalation and follow up with the same antibiotic regimen	Yes	28 days	anonymized	anonymized	anonymized	Yes			Cardiothoracic surgical ICU	Pulmonologist	Pulmonologist	Yes	No	anonymized
2018-11-21 10:37:49	Switzerland	anonymized	anonymized		monoclonal IL2 receptor antagonist (basiliximab, daclizumab)	cystic fibrosis	sputum sample(s), tuberculosis blood test (Interferon-γ release assays testing, IGRA)	sputum sample(s)	sputum sample(s)	piperacillin + tazobactam	piperacillin + tazobactam	28 days	Yes, before lung transplantation	tracheal aspirate or BAL during lung transplant surgery	Yes	No	No	parenteral antibiotic therapy more than 2 weeks	carbapenem :meropenem, antibiotics with activity against methicillin-resistant Gram-positive pathogens: teicoplanin	carbapenem : imipenem, antibiotics with activity against methicillin-resistant Gram-positive pathogens: teicoplanin	28 days	No	Yes,relative contraindication	You consider no colonization	piperacillin + tazobactam	less than 15 days	carbapenem :meropenem	less than 15 days	specific mycobacterial PCR on lung explant tissue	no specific prophylaxis	Yes, linezolid	meropenem (or another carbapenem) + ciprofloxacin + amikacin, IV colistin (regardless the other antibiotics)	No de-escalation and follow up with the same antibiotic regimen	Yes	28 days	anonymized	anonymized	anonymized	Yes			Surgical ICU	Pulmonologist	Surgeon	No	No	anonymized
2018-12-12 16:11:38	France	anonymized	anonymized	70	corticosteroids only, anti-lymphocytes globulins, monoclonal IL2 receptor antagonist (basiliximab, daclizumab)	cystic fibrosis	sputum sample(s)	sputum sample(s)	sputum sample(s)	amoxicillin + clavulanic acid, third-generation cephalosporins (e.g ceftriaxone or cefotaxime)	amoxicillin + clavulanic acid, third-generation cephalosporins (e.g ceftriaxone or cefotaxime)	3 days	Yes, before AND after lung transplantation	preserving liquid, bronchial cut	Yes	Yes	No	No	carbapenem : imipenem, aminoglycoside : tobramycin	carbapenem : imipenem, aminoglycoside : tobramycin ( IV and/or aerosol)	3 days	Yes	No	You consider no colonization	piperacillin + tazobactam, aminoglycoside : tobramycin ( IV and/or aerosol)	more than one year	new antipseudomonal cephalosporins with a betalactamase inhibitor :ceftolozane + tazobactam	more than one year	specific mycobacterial PCR on lung explant tissue, repeated screening for mycobacterium species in the recipient	specific treatment for latent tuberculosis	Yes, vancomycin	ciprofloxacin + amikacin, piperacillin + tazobactam + ciprofloxacin + amikacin	Yes de-escalation with piperacillin	Yes	3 days	anonymized	anonymized	anonymized	Yes			Medical-surgical ICU	Pulmonologist	Pulmonologist	Yes	No	anonymized
2018-11-09 14:33:30	Italy	anonymized	anonymized	15	corticosteroids only, anti-lymphocytes globulins	interstitial lung diseases	sputum sample(s), depending on the arterial blood gases	same as interstitial lung disease	same as interstitial lung disease	piperacillin + tazobactam, antibiotics with activity against methicillin-resistant Gram-positive pathogens: vancomycin	piperacillin + tazobactam, antibiotics with activity against methicillin-resistant Gram-positive pathogens: vancomycin	3 days	Yes, before lung transplantation	tracheal aspirate or BAL before donor lung explant, tracheal aspirate or BAL during lung transplant surgery	Yes	Yes	No	No	carbapenem :meropenem, antibiotics with activity against methicillin-resistant Gram-positive pathogens: vancomycin	carbapenem :meropenem, antibiotics with activity against methicillin-resistant Gram-positive pathogens: vancomycin	7 days	No	Yes, absolute contraindication	You consider a Pseudomonas aeruginosa colonization	piperacillin + tazobactam	more than one year	piperacillin + tazobactam, antibiotics with activity against methicillin-resistant Gram-positive pathogens: vancomycin	more than one year	broncho-alveolar lavage for culture and mycobacterial PCR	specific treatment for latent tuberculosis	Yes, vancomycin	An antipseudomonal betalactam + ciprofloxacin OR amikacin	No de-escalation and follow up with the same antibiotic regimen	No	7 days	anonymized	anonymized	anonymized	Yes			Cardiothoracic surgical ICU	Infectiologist	Infectiologist	Yes	Yes	anonymized
2018-11-07 08:27:36	Australia	anonymized	anonymized	46	monoclonal IL2 receptor antagonist (basiliximab, daclizumab)	cystic fibrosis	sputum sample(s), tuberculosis blood test (Interferon-γ release assays testing, IGRA)	same as interstitial lung disease	same as interstitial lung disease	third-generation cephalosporins (e.g ceftriaxone or cefotaxime)	third-generation cephalosporins (e.g ceftriaxone or cefotaxime)	7 days	Yes, before lung transplantation	tracheal aspirate or BAL before donor lung explant	Yes	No	No	No	carbapenem :meropenem, fluoroquinolone: ciprofloxacin	carbapenem :meropenem, fluoroquinolone: ciprofloxacin	7 days	No	Yes, only if the strain is pan-resistant	You consider a Pseudomonas aeruginosa colonization	piperacillin + tazobactam, fluoroquinolone: ciprofloxacin	more than one year	carbapenem :meropenem, fluoroquinolone: ciprofloxacin	more than one year	specific mycobacterial PCR on lung explant tissue, broncho-alveolar lavage for culture only, repeated screening for mycobacterium species in the recipient	specific treatment for others mycobacterium according to PCR on lung explant tissue only	Yes, vancomycin	An antipseudomonal betalactam + ciprofloxacin OR amikacin	No de-escalation and follow up with the same antibiotic regimen	Yes	7 days	anonymized	anonymized	anonymized	Yes			Medical-surgical ICU	Pulmonologist	Pulmonologist	No		anonymized
2018-12-21 17:14:07	Italy	anonymized	anonymized	8	monoclonal IL2 receptor antagonist (basiliximab, daclizumab)	no predominant pathology	broncho-alveolar lavage(s)	broncho-alveolar lavage(s)	sputum sample(s), broncho-alveolar lavage(s)	amoxicillin + clavulanic acid	amoxicillin + clavulanic acid	3 days	Yes, before lung transplantation	tracheal aspirate or BAL during lung transplant surgery	Yes	Yes	No	No	carbapenem :meropenem, Colymicin	carbapenem :meropenem, Colymicin ( IV and/or aerosol)	7 days	Yes	Yes, absolute contraindication	You consider a Pseudomonas aeruginosa colonization	antipseudomonal third-generation cephalosporins (e.g. ceftazidime), piperacillin + tazobactam	3 months	new antipseudomonal cephalosporins with a betalactamase inhibitor :ceftolozane + tazobactam, aminoglycoside: amikacine ( IV and/or aerosol)	more than one year	specific mycobacterial PCR on lung explant tissue, sputum samples for culture and mycobacterial PCR, repeated screening for mycobacterium species in the recipient	specific treatment for latent tuberculosis according to PCR on lung explant tissue only	Yes, linezolid	An antipseudomonal betalactam + ciprofloxacin OR amikacin, nebulized colistin (regardless the other antibiotics)	Yes de-escalation with ceftazidime	No	7 days	anonymized	anonymized	anonymized	Yes			Transplant ICU	Infectiologist	Infectiologist	No		anonymized
2018-11-27 23:13:07	New Zealand	anonymized	anonymized	20	no induction (neither corticosteroids or others)	no predominant pathology	sputum sample(s)	sputum sample(s)	same as interstitial lung disease	first-generation cephalosporin (e.g. cefazolin)	first-generation cephalosporin (e.g. cefazolin)	until indwelling chest tubes are removed	Yes, before lung transplantation	bronchial cut	Yes	No	No	No	carbapenem :meropenem, aminoglycoside : tobramycin	carbapenem :meropenem, aminoglycoside : tobramycin ( IV and/or aerosol)	14 days	No	No	You consider a Pseudomonas aeruginosa colonization	antipseudomonal third-generation cephalosporins (e.g. ceftazidime), aminoglycoside : tobramycin ( IV and/or aerosol)	more than one year	Consider testing to decide on best regimen	more than one year	specific mycobacterial PCR on lung explant tissue, broncho-alveolar lavage for culture and mycobacterial PCR	specific treatment for latent tuberculosis according to PCR on lung explant tissue only	Yes, vancomycin	An antipseudomonal betalactam + ciprofloxacin OR amikacin, We have very little MRSA in NZ so don't deal with this scenario often	Yes de-escalationwith one of the preceding drug associated with an aminoglycoside or ciprofloxacin	No	7 days	anonymized	anonymized	anonymized	Yes		Our antibiotic use is controlled by our Infectious diseases and Microbiology service who are also supposed to review our protocols	Cardiothoracic surgical ICU	Pulmonologist	Pulmonologist	Yes	Yes	anonymized
2019-01-06 21:39:15	Poland	anonymized	anonymized	16	anti-thymocytes globulins, monoclonal IL2 receptor antagonist (basiliximab, daclizumab)	no predominant pathology	sputum sample(s), endoscopic bronchial aspiration, tuberculosis blood test (Interferon-γ release assays testing, IGRA)	same as interstitial lung disease	sample systematically performed unlike in interstitial lung disease	first-generation cephalosporin (e.g. cefazolin), carbapenem :meropenem, aminoglycoside: amikacine	first-generation cephalosporin (e.g. cefazolin), carbapenem :meropenem, aminoglycoside: amikacine ( IV and/or aerosol)	14 days	Yes, before lung transplantation	tracheal aspirate or BAL before donor lung explant, tracheal aspirate or BAL during lung transplant surgery	Yes	Yes	No	aerosol antibiotic therapy 2 weeks	aminoglycoside : tobramycin, Colymicin	first-generation cephalosporin (e.g. cefazolin), aminoglycoside : tobramycin ( IV and/or aerosol), Colymicin ( IV and/or aerosol)	21 days	No	Yes, absolute contraindication	You consider no colonization	antipseudomonal third-generation cephalosporins (e.g. ceftazidime), aminoglycoside: amikacine ( IV and/or aerosol), Colymicin ( IV and/or aerosol)	3 months	You consider no colonization and do the same as Case 1	3 months	broncho-alveolar lavage for culture and mycobacterial PCR	no specific prophylaxis	Yes, linezolid	ceftriaxone (or cefotaxime or non-antipseudomonal cephalosporin) + ciprofloxacin + amikacin	No de-escalation and follow up with the same antibiotic regimen	No	7 days	anonymized	anonymized	anonymized	Yes			Medical-surgical ICU	Pulmonologist	Surgeon	No	No	anonymized
2018-11-11 07:30:51	France	anonymized	anonymized	53	corticosteroids only	pulmonary hypertension	endoscopic bronchial aspiration	same as interstitial lung disease	same as interstitial lung disease	antipseudomonal third-generation cephalosporins (e.g. ceftazidime), Metronidazole	antipseudomonal third-generation cephalosporins (e.g. ceftazidime), metronidazole	3 days	Yes, before lung transplantation	preserving liquid, tracheal aspirate or BAL during lung transplant surgery	Yes	Yes	No	parenteral antibiotic therapy 2 weeks	carbapenem : imipenem, aminoglycoside : tobramycin	carbapenem : imipenem, aminoglycoside : tobramycin ( IV and/or aerosol)	7 days	No	Yes,relative contraindication	You consider no colonization	antipseudomonal third-generation cephalosporins (e.g. ceftazidime), metronidazole	1 year	carbapenem : imipenem, aminoglycoside : tobramycin ( IV and/or aerosol)	1 year	specific mycobacterial PCR on lung explant tissue, repeated screening for mycobacterium species in the recipient	specific treatment for latent tuberculosis according to PCR on lung explant tissue only	Yes, linezolid	ciprofloxacin + amikacin	Yes de-escalation with ceftazidime	No	7 days	anonymized	anonymized	anonymized	Yes		Excellent survey, not sure you will get consensual answers. Good job anyway. Best (anonymized)	Cardiothoracic surgical ICU	Intensivist	Pulmonologist	Yes	Yes	anonymized
2018-11-22 22:06:02	Italy	anonymized	anonymized	14	monoclonal IL2 receptor antagonist (basiliximab, daclizumab)	interstitial lung diseases	sputum sample(s), broncho-alveolar lavage(s), depending on the arterial blood gases, tuberculosis blood test (Interferon-γ release assays testing, IGRA)	same as interstitial lung disease	same as interstitial lung disease	antipseudomonal third-generation cephalosporins (e.g. ceftazidime), antibiotics with activity against methicillin-resistant Gram-positive pathogens: vancomycin	antipseudomonal third-generation cephalosporins (e.g. ceftazidime)	7 days	Yes, before lung transplantation	preserving liquid, tracheal aspirate or BAL before donor lung explant	Yes	Yes	No	No	carbapenem :meropenem, antibiotics with activity against methicillin-resistant Gram-positive pathogens: vancomycin, aminoglycoside : tobramycin	carbapenem :meropenem, aminoglycoside : tobramycin ( IV and/or aerosol)	7 days	No	Yes, only if the strain is pan-resistant	You consider no colonization	antipseudomonal third-generation cephalosporins (e.g. ceftazidime), antibiotics with activity against methicillin-resistant Gram-positive pathogens: vancomycin	3 months	carbapenem :meropenem, antibiotics with activity against methicillin-resistant Gram-positive pathogens: vancomycin, aminoglycoside: amikacine ( IV and/or aerosol)	3 months	specific mycobacterial PCR on lung explant tissue, broncho-alveolar lavage for culture and mycobacterial PCR, repeated screening for mycobacterium species in the recipient, other samples for mycobacterial screening (e.g. urine, stools…)	specific treatment for latent tuberculosis according to PCR on lung explant tissue only	Yes, vancomycin	ciprofloxacin + amikacin	Yes de-escalation with piperacillin + tazobactam	No	7 days	anonymized	anonymized	anonymized	Yes			Cardiothoracic surgical ICU	Infectiologist	Pulmonologist	No	Yes	anonymized
2019-01-18 22:44:35	USA	anonymized	anonymized	16	monoclonal IL2 receptor antagonist (basiliximab, daclizumab)	interstitial lung diseases	sputum sample(s), tuberculosis blood test (Interferon-γ release assays testing, IGRA)	same as interstitial lung disease	same as interstitial lung disease	fourth-generation cephalosporins (e.g. cefepime), antibiotics with activity against methicillin-resistant Gram-positive pathogens: vancomycin	fourth-generation cephalosporins (e.g. cefepime), antibiotics with activity against methicillin-resistant Gram-positive pathogens: vancomycin	3 days	Yes, before AND after lung transplantation	tracheal aspirate or BAL before donor lung explant, tracheal aspirate or BAL during lung transplant surgery	Yes	Yes	No	No	carbapenem :meropenem, antibiotics with activity against methicillin-resistant Gram-positive pathogens: vancomycin	carbapenem :meropenem, antibiotics with activity against methicillin-resistant Gram-positive pathogens: vancomycin	7 days	No	Yes, absolute contraindication	You consider no colonization	fourth-generation cephalosporins (e.g. cefepime), antibiotics with activity against methicillin-resistant Gram-positive pathogens: vancomycin	3 months	fourth-generation cephalosporins (e.g. cefepime), antibiotics with activity against methicillin-resistant Gram-positive pathogens: vancomycin	3 months	broncho-alveolar lavage for culture and mycobacterial PCR	specific treatment for latent tuberculosis according to PCR on lung explant tissue only	Yes, vancomycin	ciprofloxacin alone, nebulized colistin (regardless the other antibiotics)	No de-escalation and follow up with the same antibiotic regimen	Yes	7 days	anonymized	anonymized	anonymized	Yes			Cardiothoracic surgical ICU	Pulmonologist	Pulmonologist	Yes	No	anonymized
2019-01-08 17:52:37	Germany	anonymized	anonymized	20	monoclonal IL2 receptor antagonist (basiliximab, daclizumab)	no predominant pathology	sputum sample(s), tracheal aspirate(s), endoscopic bronchial aspiration, broncho-alveolar lavage(s), depending on the arterial blood gases, tuberculosis blood test (Interferon-γ release assays testing, IGRA)	same as interstitial lung disease	same as interstitial lung disease	antipseudomonal third-generation cephalosporins (e.g. ceftazidime), aminoglycoside : tobramycin, flucloxacillin	antipseudomonal third-generation cephalosporins (e.g. ceftazidime), aminoglycoside : tobramycin ( IV and/or aerosol), flucloxacillin	7 days	Yes, before lung transplantation	tracheal aspirate or BAL before donor lung explant, tracheal aspirate or BAL during lung transplant surgery	Yes	No	No	No	carbapenem :meropenem, aminoglycoside : tobramycin, Colymicin, flucloxacillin	carbapenem :meropenem, aminoglycoside : tobramycin ( IV and/or aerosol), Colymicin ( IV and/or aerosol), flucloxacillin	7 days	No	Yes, only if the strain is pan-resistant	You consider no colonization	antipseudomonal third-generation cephalosporins (e.g. ceftazidime), aminoglycoside : tobramycin ( IV and/or aerosol), flucloxacillin	3 months	carbapenem :meropenem, aminoglycoside : tobramycin ( IV and/or aerosol), Colymicin ( IV and/or aerosol), flucloxacillin	3 months	specific mycobacterial PCR on lung explant tissue, broncho-alveolar lavage for culture and mycobacterial PCR, repeated screening for mycobacterium species in the recipient	specific treatment for latent tuberculosis	Yes, vancomycin	meropenem (or another carbapenem) + ciprofloxacin + amikacin, nebulized colistin (regardless the other antibiotics)	Yes de-escalation with ceftazidime	No	7 days	anonymized	anonymized	anonymized	Yes			Medical-surgical ICU	Pulmonologist	Pulmonologist	No	No	anonymized
2018-12-20 16:37:15	France	anonymized	anonymized	29	anti-thymocytes globulins	COPD	sputum sample(s), broncho-alveolar lavage(s), depending on the arterial blood gases	sputum sample(s)	sputum sample(s)	piperacillin + tazobactam	piperacillin + tazobactam	7 days	Yes, before lung transplantation	preserving liquid, tracheal aspirate or BAL before donor lung explant	Yes	Yes	No	No	carbapenem :meropenem, aminoglycoside : tobramycin	carbapenem :meropenem, aminoglycoside : tobramycin ( IV and/or aerosol)	7 days	No	Yes, only if the strain is pan-resistant	You consider a Pseudomonas aeruginosa colonization	antipseudomonal third-generation cephalosporins (e.g. ceftazidime), aminoglycoside: amikacine ( IV and/or aerosol)	1 year	piperacillin + tazobactam, aminoglycoside: amikacine ( IV and/or aerosol)	6 months	specific mycobacterial PCR on lung explant tissue, broncho-alveolar lavage for culture and mycobacterial PCR, repeated screening for mycobacterium species in the recipient	no specific prophylaxis	Yes, vancomycin	piperacillin + tazobactam + ciprofloxacin + amikacin	Yes de-escalationwith one of the preceding drug associated with an aminoglycoside or ciprofloxacin	Yes	7 days	anonymized	anonymized	anonymized	Yes			Surgical ICU	Pulmonologist	Pulmonologist	No		anonymized
2018-12-18 11:05:20	France	anonymized	anonymized	45	corticosteroids only	COPD, interstitial lung diseases	endoscopic bronchial aspiration, tuberculosis blood test (Interferon-γ release assays testing, IGRA)	same as interstitial lung disease	same as interstitial lung disease, sputum sample(s)	first-generation cephalosporin (e.g. cefazolin)	first-generation cephalosporin (e.g. cefazolin)	3 days	Yes, before lung transplantation	preserving liquid, tracheal aspirate or BAL before donor lung explant	Yes	Yes	No	No	carbapenem :meropenem, aminoglycoside : tobramycin	carbapenem :meropenem, aminoglycoside : tobramycin ( IV and/or aerosol), Colymicin ( IV and/or aerosol)	3 days	Yes	Yes, only if the strain is pan-resistant	You consider no colonization	Consider no colonization so Cefazolin	6 months	You consider no colonization and do the same as Case 1	6 months	specific mycobacterial PCR on lung explant tissue, sputum samples for culture only, broncho-alveolar lavage for culture only, repeated screening for mycobacterium species in the recipient	no specific prophylaxis	Yes, linezolid	ciprofloxacin + amikacin, nebulized colistin (regardless the other antibiotics)	Yes de-escalation with piperacillin, Nebulized Colistin	Yes	7 days	anonymized	anonymized	anonymized	Yes			Surgical ICU	Intensivist	Intensivist	Yes	No	anonymized
2018-11-26 13:33:28	United Kingdom	anonymized	anonymized	38		cystic fibrosis	sputum sample(s), broncho-alveolar lavage(s)	sputum sample(s), broncho-alveolar lavage(s)	sputum sample(s), broncho-alveolar lavage(s)	Flucloxacillin + Metronidazole	flucolxacillin + metronidazole	7 days	Yes, after lung transplantation	preserving liquid, tracheal aspirate or BAL before donor lung explant, tracheal aspirate or BAL during lung transplant surgery	Yes	Yes	No	No	Based on combination testing	same as above	7 days	Yes	No	You consider a Pseudomonas aeruginosa colonization	antipseudomonal third-generation cephalosporins (e.g. ceftazidime), piperacillin + tazobactam, carbapenem :meropenem	more than one year	Based on combination testing	more than one year	specific mycobacterial PCR on lung explant tissue, repeated screening for mycobacterium species in the recipient	specific treatment for latent tuberculosis according to PCR on lung explant tissue only	Yes, linezolid	Based on combination testing	stop all antibiotics	Yes	7 days	anonymized	anonymized	anonymized	Yes			Cardiothoracic surgical ICU	Infectiologist	Infectiologist	Yes		anonymized
2018-12-17 21:08:27	USA	anonymized	anonymized	22	monoclonal IL2 receptor antagonist (basiliximab, daclizumab)	interstitial lung diseases	sputum sample(s), tracheal aspirate(s), broncho-alveolar lavage(s)	same as interstitial lung disease	sputum sample(s), tracheal aspirate(s), broncho-alveolar lavage(s)	fourth-generation cephalosporins (e.g. cefepime), antibiotics with activity against methicillin-resistant Gram-positive pathogens: vancomycin, CF / bronchiectasis patients would receive coverage directed against isolates	fourth-generation cephalosporins (e.g. cefepime), antibiotics with activity against methicillin-resistant Gram-positive pathogens: vancomycin, CF / bronchiectasis would receive coverage against their pathogens as per susceptibilities	14 days	Yes, before AND after lung transplantation	tracheal aspirate or BAL before donor lung explant	Yes	No	No	No	carbapenem :meropenem, antibiotics with activity against methicillin-resistant Gram-positive pathogens: vancomycin, aminoglycoside : tobramycin, possibly inhaled Coli or inhaled Tobi to substitute for IV Tobra, depending on course	carbapenem :meropenem, antibiotics with activity against methicillin-resistant Gram-positive pathogens: vancomycin, Colymicin ( IV and/or aerosol), Tobra IV depending on clinical course, and aerosolized > IV when possible	Depends on clinical course	No	Yes, only if the strain is pan-resistant	You consider a Pseudomonas aeruginosa colonization	fourth-generation cephalosporins (e.g. cefepime), antibiotics with activity against methicillin-resistant Gram-positive pathogens: vancomycin	more than one year	coverage would depnd on any remaining susceptible drugs	more than one year	repeated screening for mycobacterium species in the recipient	specific treatment for latent tuberculosis	Yes, vancomycin	Cefep / Cipro +/- Amik	Yes de-escalation with cefepime	No	Clinical	anonymized	anonymized	anonymized	Yes			Cardiothoracic surgical ICU	Pulmonologist	Pulmonologist	Yes	Yes	anonymized
2018-12-11 22:03:50	Denmark	anonymized	anonymized	35	anti-thymocytes globulins	COPD	never	same as interstitial lung disease	broncho-alveolar lavage(s)	carbapenem :meropenem, fluoroquinolone: ciprofloxacin	carbapenem :meropenem, fluoroquinolone: ciprofloxacin	until crp is normal	Yes, before lung transplantation	tracheal aspirate or BAL during lung transplant surgery	Yes	No	No	parenteral antibiotic therapy 2 weeks, aerosol antibiotic therapy until lung transplantation	carbapenem :meropenem, Colymicin	carbapenem :meropenem, Colymicin ( IV and/or aerosol)	CRP	No	No	You consider a Pseudomonas aeruginosa colonization	carbapenem :meropenem, fluoroquinolone: ciprofloxacin	6 months	carbapenem :meropenem, fluoroquinolone: ciprofloxacin	6 months	repeated screening for mycobacterium species in the recipient	no specific prophylaxis	No	ciprofloxacin alone, IV colistin (regardless the other antibiotics)	No de-escalation and follow up with the same antibiotic regimen		CRP	anonymized	anonymized	anonymized	Yes		protocol as descriebed	Cardiothoracic surgical ICU	Intensivist	Pulmonologist	Yes	No	anonymized
2018-12-12 14:32:07	USA	anonymized	anonymized	36	corticosteroids only	interstitial lung diseases	sputum sample(s), tuberculosis blood test (Interferon-γ release assays testing, IGRA)	same as interstitial lung disease	same as interstitial lung disease	fourth-generation cephalosporins (e.g. cefepime), antibiotics with activity against methicillin-resistant Gram-positive pathogens: vancomycin	fourth-generation cephalosporins (e.g. cefepime), antibiotics with activity against methicillin-resistant Gram-positive pathogens: vancomycin, Inhaled TOBI	Until donor and recipient OR cultures are reported.	Yes, before AND after lung transplantation	tracheal aspirate or BAL during lung transplant surgery	Yes	No	No	No	carbapenem :meropenem, antibiotics with activity against methicillin-resistant Gram-positive pathogens: vancomycin	carbapenem :meropenem, antibiotics with activity against methicillin-resistant Gram-positive pathogens: vancomycin, aminoglycoside : tobramycin ( IV and/or aerosol)	14 days	No	Yes,relative contraindication	You consider a Pseudomonas aeruginosa colonization	fourth-generation cephalosporins (e.g. cefepime), antibiotics with activity against methicillin-resistant Gram-positive pathogens: vancomycin, aminoglycoside : tobramycin ( IV and/or aerosol)	more than one year	carbapenem :meropenem, antibiotics with activity against methicillin-resistant Gram-positive pathogens: vancomycin, aminoglycoside : tobramycin ( IV and/or aerosol)	more than one year	broncho-alveolar lavage for culture and mycobacterial PCR, repeated screening for mycobacterium species in the recipient	specific treatment for latent tuberculosis	Yes, vancomycin	Meropenem and cipro	No de-escalation and follow up with the same antibiotic regimen	Yes	Cultures	anonymized	anonymized	anonymized	Yes			Cardiothoracic surgical ICU	Pulmonologist	Pulmonologist	Yes	Yes	anonymized
2018-12-17 18:22:46	USA	anonymized	anonymized	50	corticosteroids only, monoclonal IL2 receptor antagonist (basiliximab, daclizumab)	interstitial lung diseases	tuberculosis blood test (Interferon-γ release assays testing, IGRA)	same as interstitial lung disease	sputum sample(s)		piperacillin + tazobactam, antibiotics with activity against methicillin-resistant Gram-positive pathogens: vancomycin	5 days	Yes, before AND after lung transplantation	tracheal aspirate or BAL before donor lung explant	Yes	No	No	No		new antipseudomonal cephalosporins with a betalactamase inhibitor: ceftazidime + avibactam, aminoglycoside : tobramycin ( IV and/or aerosol)	Depends on donor and recipient cultures	No	No	You consider no colonization		1 month	piperacillin + tazobactam, antibiotics with activity against methicillin-resistant Gram-positive pathogens: vancomycin	15 days	specific mycobacterial PCR on lung explant tissue, repeated screening for mycobacterium species in the recipient	specific treatment for latent tuberculosis	Yes, vancomycin	An antipseudomonal betalactam + ciprofloxacin OR amikacin	Yes de-escalation with piperacillin + tazobactam	No	Cultures	anonymized	anonymized	anonymized	Yes			Cardiothoracic surgical ICU	Both surgeon and pulmonologist	Pulmonologist	Yes	Yes	anonymized
2018-11-26 02:29:47	Australia	anonymized	anonymized	55	corticosteroids only	interstitial lung diseases	sputum sample(s), tuberculosis blood test (Interferon-γ release assays testing, IGRA)	same as interstitial lung disease	same as interstitial lung disease	third-generation cephalosporins (e.g ceftriaxone or cefotaxime)	third-generation cephalosporins (e.g ceftriaxone or cefotaxime)	7 days	Yes, before AND after lung transplantation	tracheal aspirate or BAL during lung transplant surgery	Yes	Yes	No	No	carbapenem :meropenem	carbapenem :meropenem	7 days	No	Yes, only if the strain is pan-resistant	You consider a Pseudomonas aeruginosa colonization	piperacillin + tazobactam	more than one year	carbapenem :meropenem	more than one year	specific mycobacterial PCR on lung explant tissue, broncho-alveolar lavage for culture and mycobacterial PCR, repeated screening for mycobacterium species in the recipient	specific treatment for latent tuberculosis according to PCR on lung explant tissue only	Yes, vancomycin	An antipseudomonal betalactam + ciprofloxacin OR amikacin	No de-escalation and follow up with the same antibiotic regimen	Yes	Cultures	anonymized	anonymized	anonymized	Yes		We depend heavily on bronchoscopy sampling and cultures from the explant and donor taken pre-op	Cardiothoracic surgical ICU	Pulmonologist	Pulmonologist	Yes	Yes	anonymized
2018-12-17 14:40:07	Italy	anonymized	anonymized	23	corticosteroids only	interstitial lung diseases, cystic fibrosis	endoscopic bronchial aspiration	endoscopic bronchial aspiration	sputum sample(s)	antipseudomonal third-generation cephalosporins (e.g. ceftazidime), antibiotics with activity against methicillin-resistant Gram-positive pathogens: teicoplanin	antipseudomonal third-generation cephalosporins (e.g. ceftazidime)	Until donor and recipient OR cultures are reported.	Yes, before lung transplantation	bronchial cut, tracheal aspirate or BAL before donor lung explant	Yes	No	No	aerosol antibiotic therapy until lung transplantation	carbapenem :meropenem, we use ceftolozane+tazobactam if Pseudomonas is MDR	carbapenem :meropenem	14 days	No	Yes, absolute contraindication	You consider no colonization	fluoroquinolone: ciprofloxacin	1 month	antipseudomonal third-generation cephalosporins (e.g. ceftazidime)	6 months	specific mycobacterial PCR on lung explant tissue, sputum samples for culture and mycobacterial PCR	specific treatment for latent tuberculosis	Yes, linezolid	ciprofloxacin + amikacin	No de-escalation and follow up with the same antibiotic regimen	Yes	Cultures	anonymized	anonymized	anonymized	Yes			Surgical ICU	Anesthesiologist	Surgeon	No		anonymized
2018-12-12 03:25:56	Argentina	anonymized	anonymized	33	corticosteroids only	COPD, cystic fibrosis	sputum sample(s)	same as interstitial lung disease	same as interstitial lung disease, broncho-alveolar lavage(s)	piperacillin + tazobactam, antibiotics with activity against methicillin-resistant Gram-positive pathogens: vancomycin	piperacillin + tazobactam, antibiotics with activity against methicillin-resistant Gram-positive pathogens: vancomycin	Until hospital discharge	Yes, after lung transplantation	preserving liquid, bronchial cut, tracheal aspirate or BAL before donor lung explant, tracheal aspirate or BAL during lung transplant surgery	Yes	No	No	parenteral antibiotic therapy 1 week	carbapenem : imipenem, aminoglycoside : tobramycin, Colymicin	carbapenem : imipenem, aminoglycoside : tobramycin ( IV and/or aerosol), Colymicin ( IV and/or aerosol)	Until hospital discharge	No	Yes, only if the strain is pan-resistant	You consider no colonization	piperacillin + tazobactam, antibiotics with activity against methicillin-resistant Gram-positive pathogens: vancomycin, aminoglycoside: amikacine ( IV and/or aerosol)	1 month	carbapenem :meropenem, aminoglycoside : tobramycin ( IV and/or aerosol)	more than one year	broncho-alveolar lavage for culture and mycobacterial PCR	specific treatment for latent tuberculosis	Yes, vancomycin	ciprofloxacin + amikacin	Yes de-escalation with piperacillin + tazobactam	No	Until hospital discharge	anonymized	anonymized	anonymized	Yes		Please contact to: (anonymized)	Cardiothoracic surgical ICU	Pulmonologist	Pulmonologist	No	No	anonymized
2018-12-27 17:09:34	Sweden	anonymized	anonymized	23	anti-thymocytes globulins	COPD	sputum sample(s)	sputum sample(s)	sputum sample(s)	antibiotics with activity against methicillin-resistant Gram-positive pathogens: teicoplanin	carbapenem : imipenem	7 days	Yes, before lung transplantation	tracheal aspirate or BAL during lung transplant surgery	Yes	No	No	No	carbapenem : imipenem, Colymicin	carbapenem : imipenem, Colymicin ( IV and/or aerosol)	Depends on clinical course	No	No	You consider no colonization	antibiotics with activity against methicillin-resistant Gram-positive pathogens: teicoplanin		carbapenem : imipenem, Colymicin ( IV and/or aerosol)	more than one year	specific mycobacterial PCR on lung explant tissue, repeated screening for mycobacterium species in the recipient	specific treatment for latent tuberculosis according to PCR on lung explant tissue only	Yes, vancomycin	An antipseudomonal betalactam + ciprofloxacin OR amikacin, nebulized colistin (regardless the other antibiotics)	No de-escalation and follow up with the same antibiotic regimen	Yes		anonymized	anonymized	anonymized	Yes			Cardiothoracic surgical ICU	Infectiologist	Pulmonologist	No		anonymized
