# Supplementary material for: Worldwide clinical practices in perioperative antibiotic therapy for lung transplantation
Source: BMC Pulm Med. 2020 Apr 29;20:109. doi: 10.1186/s12890-020-1151-9 (PMC7191774; doi:10.1186/s12890-020-1151-9)
Supplement: Supplementary file 3 — Additional file 3. Answers to Case 1. [file 12890_2020_1151_MOESM3_ESM.xlsx]

## Sheet: Feuil1
Question	Answer	Number
In your pretransplantation assessment, do you usually perform a systematic screening with microbial tests for patients with INTERSTITIAL LUNG DISEASE?
	Never	7
	Sputum sample(s)	71
	Tracheal aspirate(s)	5
	Endoscopic bronchial aspiration(s)	13
	Broncho-alveolar lavage(s)	13
	Depending on the arterial blood gases	7
	Tuberculosis blood test (IGRA)	44
	No answer	0
If the patient had a COPD rather than interstitial lung disease would you perform systematic screening?
	No sample	4
	Same as ILD	71
	Sample systematically performed unlike in ILD	1
	Sputum sample(s)	24
	Tracheal aspirate(s)	1
	Endoscopic bronchial aspiration(s)	5
	Broncho-alveolar lavage(s)	5
	Depending on the arterial blood gases	2
	No answer	1
If the patient had a CYSTIC FIBROSIS rather than interstitial lung disease would you perform systematic screening?
	No sample	0
	Same as ILD	48
	Sample systematically performed unlike in ILD	13
	Sputum sample(s)	48
	Tracheal aspirate(s)	4
	Endoscopic bronchial aspiration(s)	4
	Broncho-alveolar lavage(s)	11
	Depending on the arterial blood gases	0
	No answer	0
The patient has no bronchial colonization. Which PERIOPERATIVE antimicrobial prophylaxis would you provide during the lung transplant surgery?
	No prophylaxis	3
	Amoxicillin	0
	Amoxicillin + clavulanic acid	5
	First-generation cephalosporin (e.g. cefazolin)	6
	Second-generation cephalosporin (e.g. cefuroxime)	7
	Third-generation cephalosporins (e.g ceftriaxone or cefotaxime)	11
	Antipseudomonal third-generation cephalosporins (e.g. ceftazidime)	11
	Fourth-generation cephalosporins (e.g. cefepime)	19
	Fifth-generation cephalosporins (e.g. ceftaroline)	0
	Piperacillin + tazobactam	30
	Carbapenem : imipenem	0
	Carbapenem :meropenem	7
	Carbapenem : doripenem	0
	Antibiotics with activity against MRSA pathogens: vancomycin	34
	Antibiotics with activity against MRSA pathogens: linezolid	2
	Antibiotics with activity against MRSA pathogens: teicoplanin	2
	Fluoroquinolone: ciprofloxacin	2
	Fluoroquinolone : levofloxacin	3
	Aminoglycoside: amikacin	1
	Aminoglycoside : tobramycin	2
	Aminoglycoside : gentamycin	0
	Colymicin	0
	No answer	1
Others	Metronidazole	2
	Flucloxacillin	1
	Clindamycin	1
The lung transplantation was successfully performed and the recipient transferred to the intensive care unit. Which POSTOPERATIVE antimicrobial prophylaxis would you provide during the postoperative period for this patient?
	No prophylaxis	1
	Amoxicillin	0
	Amoxicillin + clavulanic acid	5
	First-generation cephalosporin (e.g. cefazolin)	6
	Second-generation cephalosporin (e.g. cefuroxime)	6
	Third-generation cephalosporins (e.g ceftriaxone or cefotaxime)	10
	Antipseudomonal third-generation cephalosporins (e.g. ceftazidime)	11
	Fourth-generation cephalosporins (e.g. cefepime)	21
	Fifth-generation cephalosporins (e.g. ceftaroline)	0
	Piperacillin + tazobactam	32
	Carbapenem : imipenem	1
	Carbapenem :meropenem	7
	Carbapenem : doripenem	0
	Antibiotics with activity against MRSA pathogens: vancomycin	32
	Antibiotics with activity against MRSA pathogens: linezolid	3
	Antibiotics with activity against MRSA pathogens: teicoplanin	2
	Fluoroquinolone: ciprofloxacin	2
	Fluoroquinolone : levofloxacin	3
	Aminoglycoside: amikacin	1
	Aminoglycoside : tobramycin	5
	Aminoglycoside : gentamycin	0
	Colymicin	0
	No answer	0
Others	Metronidazole	2
	Flucloxacillin	2
	Clindamycin	1
	ampicillin+sulfabactam	1
What DURATION of postoperative antimicrobial prophylaxis would you choose in this patient?
	No prophylaxis	1
	1 day	1
	3 days	17
	7 days	33
	14 days	14
	21 days	0
	28 days	2
	Until indwelling chest tubes are removed	8
	Until ICU discharge	1
	No answer	0
Others	2 days	4
	5 days	4
	Until hospital discharge	1
	Until donor and recipient OR cultures are reported	12
	Unitl CRP is normal	1
In case of positive Interferon-γ release assays for tuberculosis before lung transplantation, do you treat this latent tuberculosis in the absence of previous and appropriate treatment?
	No	7
	Yes, before lung transplantation	47
	Yes, after lung transplantation	7
	Yes, before AND after lung transplantation	38
	No answer	0
In routine, do you have the results of bacteriological samples issued from the donor? If yes, what kind?
	No	1
	Preserving liquid	25
	Bronchial cut	25
	Tracheal aspirate or BAL before donor lung explant	75
	Tracheal aspirate or BAL during lung transplant surgery	50
	No answer	0
Do you adapt your antibiotic prophylaxis according to the results of the donor samples?
	Yes	96
	No	3
	No answer	0
At day 4 following lung transplantation, lung bacteriological samples issued from the donor and the recipient are sterile. The patient has no sign of infection. Would you stop antibiotic prophylaxis (if still prescribed)?
	Yes	52
	No	47
	No answer	0
