# Supplementary material for: Worldwide clinical practices in perioperative antibiotic therapy for lung transplantation
Source: BMC Pulm Med. 2020 Apr 29;20:109. doi: 10.1186/s12890-020-1151-9 (PMC7191774; doi:10.1186/s12890-020-1151-9)
Supplement: Supplementary file 4 — Additional file 4. Answers to Case 2. [file 12890_2020_1151_MOESM4_ESM.xlsx]

## Sheet: Feuil1
Question	Answer	Number
Do you consider this colonization as a contraindication for lung transplantation?
	No	94
	Yes, absolute contraindication	1
	Yes, relative contraindication	4
	No answer	0
Apart from an episode of exacerbation, do you perform in this patient pre-transplant decolonization strategy?
	No	69
	Parenteral antibiotic therapy 1 week	1
	Parenteral antibiotic therapy 2 weeks	12
	Parenteral antibiotic therapy more than 2 weeks	2
	Parenteral antibiotic therapy until lung transplantation	1
	Aerosol antibiotic therapy 1 week	1
	Aerosol antibiotic therapy 2 weeks	3
	Aerosol antibiotic therapy more than 2 weeks	5
	Aerosol antibiotic therapy until lung transplantation	17
	No answer	0
Which PERIOPERATIVE antimicrobial prophylaxis would you prescribe for lung transplant surgery in this patient?
	No prophylaxis	1
	Amoxicillin	0
	Amoxicillin + clavulanic acid	0
	First-generation cephalosporin (e.g. cefazolin)	0
	Second-generation cephalosporin (e.g. cefuroxime)	1
	Third-generation cephalosporins (e.g ceftriaxone or cefotaxime)	0
	Antipseudomonal third-generation cephalosporins (e.g. ceftazidime)	0
	Fourth-generation cephalosporins (e.g. cefepime)	1
	Fifth-generation cephalosporins (e.g. ceftaroline)	0
	Ceftazidime + avibactam	3
	Ceftolozane + tazobactam	1
	Piperacillin + tazobactam	1
	Carbapenem : imipenem	13
	Carbapenem :meropenem	77
	Carbapenem : doripenem	0
	Antibiotics with activity against MRSA pathogens: vancomycin	22
	Antibiotics with activity against MRSA pathogens: linezolid	1
	Antibiotics with activity against MRSA pathogens: teicoplanin	2
	Fluoroquinolone: ciprofloxacin	3
	Fluoroquinolone : levofloxacin	2
	Aminoglycoside: amikacin	0
	Aminoglycoside : tobramycin	41
	Aminoglycoside : gentamycin	0
	Colymicin	28
	No answer	1
Others	Flucloxacillin	1
	Based on combination testing	1
	Based on ID pre-op recommendations	1
	Inhaled therapies	1
The lung transplantation was successfully performed and the recipient transferred to the intensive care unit. Which POSTOPERATIVE antimicrobial prophylaxis would you provide during the postoperative period for this patient?
	No prophylaxis	0
	Amoxicillin	0
	Amoxicillin + clavulanic acid	0
	First-generation cephalosporin (e.g. cefazolin)	1
	Second-generation cephalosporin (e.g. cefuroxime)	1
	Third-generation cephalosporins (e.g ceftriaxone or cefotaxime)	0
	Antipseudomonal third-generation cephalosporins (e.g. ceftazidime)	0
	Fourth-generation cephalosporins (e.g. cefepime)	1
	Fifth-generation cephalosporins (e.g. ceftaroline)	0
	Ceftazidime + avibactam	3
	Ceftolozane + tazobactam	2
	Piperacillin + tazobactam	1
	Carbapenem : imipenem	16
	Carbapenem :meropenem	76
	Carbapenem : doripenem	0
	Antibiotics with activity against MRSA pathogens: vancomycin	21
	Antibiotics with activity against MRSA pathogens: linezolid	1
	Antibiotics with activity against MRSA pathogens: teicoplanin	3
	Fluoroquinolone: ciprofloxacin	2
	Fluoroquinolone : levofloxacin	1
	Aminoglycoside: amikacin	0
	Aminoglycoside : tobramycin	50
	Aminoglycoside : gentamycin	0
	Colymicin	36
	No answer	0
Others	Flucloxacillin	1
	Based on combination testing	1
	Based on ID pre-op recommendations	1
	Inhaled therapies	1
What DURATION of postoperative antimicrobial prophylaxis would you choose in this patient?
	No prophylaxis	1
	1 day	0
	3 days	2
	7 days	18
	14 days	48
	21 days	15
	28 days	3
	Until indwelling chest tubes are removed	2
	Until ICU discharge	1
	No answer	0
Others	10 days	2
	Depends on clinical course	3
	Until hospital discharge	1
	Depends on donor and recipient cultures	2
	Depends on ID recommandations	1
	Unitl CRP is normal	1
At day 4 following lung transplantation, lung bacteriological samples issued from the donor and the recipient are sterile. The patient has no sign of infection. Would you stop antibiotic prophylaxis (if still prescribed)?
	Yes	10
	No	89
	No answer	0
If instead of the Pseudomonas aeruginosa the patient was colonized by BURKHOLDERIA species. Do you consider this colonization as a contraindication for lung transplantation?
	No	21
	Yes, absolute contraindication	11
	Yes, relative contraindication	29
	Yes, only if the strain is pan-resistant	38
	No answer	0
