# Supplementary material for: Worldwide clinical practices in perioperative antibiotic therapy for lung transplantation
Source: BMC Pulm Med. 2020 Apr 29;20:109. doi: 10.1186/s12890-020-1151-9 (PMC7191774; doi:10.1186/s12890-020-1151-9)
Supplement: Supplementary file 5 — Additional file 5. Answers to Case 3. [file 12890_2020_1151_MOESM5_ESM.xlsx]

## Sheet: Feuil1
Question	Answer	Number
What do you think about the patient colonization?
	You consider no colonization	45
	You consider a Pseudomonas aeruginosa colonization	54
	No answer	0
You want to carry out an antimicrobial prophylaxis. Which PERIOPERATIVE antimicrobial prophylaxis do you prescribe?
	Antipseudomonal third-generation cephalosporins (e.g. ceftazidime)	21
	Fourth-generation cephalosporins (e.g. cefepime)	22
	Fifth-generation cephalosporins (e.g. ceftaroline)	0
	Ceftazidime + avibactam	1
	Ceftolozane + tazobactam	3
	Piperacillin + tazobactam	35
	Carbapenem : imipenem	1
	Carbapenem :meropenem	10
	Carbapenem : doripenem	0
	Antibiotics with activity against MRSA pathogens: vancomycin	27
	Antibiotics with activity against MRSA pathogens: linezolid	0
	Antibiotics with activity against MRSA pathogens: teicoplanin	2
	Fluoroquinolone: ciprofloxacin	8
	Fluoroquinolone : levofloxacin	3
	Aminoglycoside: amikacin	4
	Aminoglycoside : tobramycin	11
	Aminoglycoside : gentamycin	0
	Colymicin	3
	No answer	3
Others	Based on antibiogram	3
	Metronidazole	1
	Amoxicillin + clavulanic acid	1
	Clindamycin	1
	Cefazolin	3
	Flucloxacillin	1
In such a case where a bacteria was isolated at least once and never again found on the last samples, which delay between the last bacteria isolation and the lung transplantation you think is sufficient to consider that prophylaxis should not target this bacteria?
	Less than 15 days	7
	15 days	7
	1 month	12
	3 month	23
	6 month	16
	1 year	14
	more than one year	14
	No answer	1
If the Pseudomonas aeruginosa isolated in the patient lung samples 10 months ago was a MULTI-DRUG resistant microorganism? Which PERIOPERATIVE antimicrobial prophylaxis do you perform?
	You consider no colonization and do the same as Case 1	21
	Antipseudomonal third-generation cephalosporins (e.g. ceftazidime)	4
	Fourth-generation cephalosporins (e.g. cefepime)	8
	Fifth-generation cephalosporins (e.g. ceftaroline)	0
	Ceftazidime + avibactam	6
	Ceftolozane + tazobactam	8
	Piperacillin + tazobactam	14
	Carbapenem : imipenem	2
	Carbapenem :meropenem	27
	Carbapenem : doripenem	0
	Antibiotics with activity against MRSA pathogens: vancomycin	16
	Antibiotics with activity against MRSA pathogens: linezolid	0
	Antibiotics with activity against MRSA pathogens: teicoplanin	1
	Fluoroquinolone: ciprofloxacin	4
	Fluoroquinolone : levofloxacin	2
	Aminoglycoside: amikacin	4
	Aminoglycoside : tobramycin	16
	Aminoglycoside : gentamycin	1
	Colymicin	13
	No answer	0
Others	Based on antibiogram	11
	Metronidazole	1
	Amoxicillin + clavulanic acid	1
	Flucloxacillin	1
	Based on ID recommandation	1
In such a case where a MULTI-DRUG RESISTANT bacteria was isolated at least once and never again found on the last samples, which delay between the last bacteria isolation and the lung transplantation do you think is sufficient to consider that prophylaxis should not target this bacteria?
	Less than 15 days	7
	15 days	7
	1 month	6
	3 month	21
	6 month	22
	1 year	11
	more than one year	23
	No answer	0
