# Supplementary material for: Worldwide clinical practices in perioperative antibiotic therapy for lung transplantation
Source: BMC Pulm Med. 2020 Apr 29;20:109. doi: 10.1186/s12890-020-1151-9 (PMC7191774; doi:10.1186/s12890-020-1151-9)
Supplement: Supplementary file 6 — Additional file 6. Answers to Case 4. [file 12890_2020_1151_MOESM6_ESM.xlsx]

## Sheet: Feuil1
Question	Answer	Number
There is no clinical or radiological evidence of active mycobacterial infection in post-transplant. What is your strategy?
	Nothing specific	3
	Specific mycobacterial PCR on lung explant tissue	51
	Sputum samples for culture only	3
	Sputum samples for culture and mycobacterial PCR	10
	Broncho-alveolar lavage for culture only	8
	Broncho-alveolar lavage for culture and mycobacterial PCR	58
	One screening for mycobacterium species in the recipient	2
	Repeated screening for mycobacterium species in the recipient	54
	Other samples for mycobacterial screening (e.g. urine, stools…)	5
	No answer	0
Do you perform specific antibiotic prophylaxis?
	No specific prophylaxis	20
	Specific treatment for latent tuberculosis	42
	Specific treatment for latent tuberculosis according to PCR on lung explant tissue only	28
	Specific treatment for others mycobacterium according to PCR on lung explant tissue only	9
	No answer	0
