# Supplementary material for: Worldwide clinical practices in perioperative antibiotic therapy for lung transplantation
Source: BMC Pulm Med. 2020 Apr 29;20:109. doi: 10.1186/s12890-020-1151-9 (PMC7191774; doi:10.1186/s12890-020-1151-9)
Supplement: Supplementary file 7 — Additional file 7. Answers to Case 5. [file 12890_2020_1151_MOESM7_ESM.xlsx]

## Sheet: Feuil1
Question	Answer	Number
You choose to use an antimicrobial prophylaxis for the post-operative period. Do you use an anti-MRSA antibiotic prophylaxis?
	No	3
	Yes, vancomycin	62
	Yes, linezolid	30
	Yes, teicoplanin	4
	Yes, other	0
	No answer	0
You want to carry out an antimicrobial prophylaxis. Which PERIOPERATIVE antimicrobial prophylaxis do you prescribe?
	Ciprofloxacin + amikacin	21
	Ceftriaxone (or cefotaxime or non-antipseudomonal cephalosporin) + ciprofloxacin + amikacin	1
	Piperacillin + tazobactam + ciprofloxacin + amikacin	7
	Cefepime + ciprofloxacin + amikacin	5
	Meropenem (or another carbapenem) + ciprofloxacin + amikacin	15
	Ciprofloxacin alone	14
	amikacin alone	0
	A non-antipseudomonal betalactam + ciprofloxacin OR amikacin	2
	An antipseudomonal betalactam + ciprofloxacin OR amikacin	26
	IV colistin (regardless the other antibiotics)	11
	nebulized colistin (regardless the other antibiotics)	35
	No answer	0
Others	Meropenem (or another carbapenem) + ciprofloxacin	1
	Meropenem (or another carbapenem) + ciprofloxacin + ceftolozane/tazobactam	1
	Meropenem (or another carbapenem) + tobramycin + colimycin	1
	Meropenem (or another carbapenem) + colimycin	1
	ciprofloxacin + colimycin	1
	nebulized tobramycin (regardless the other antibiotics)	1
	nebulized vancomycin (regardless the other antibiotics)	1
	nebulized amikacin (regardless the other antibiotics)	1
	Based on combination testing	1
At day 5 following lung transplantation, you obtain the results of surgical lung samples. The donor samples were sterile, the recipient samples retrieves a MRSA and a wild type Pseudomonas aeruginosa. The patient has been weaned from mechanical ventilation and is now receiving 2l oxygen, has no fever and the chest radiography doesn't present any sign of pneumonia.If you had chosen a broad spectru…
	No de-escalation and follow up with the same antibiotic regimen	60
	Yes de-escalation with ticarcillin	0
	Yes de-escalationwith ticarcillin-clavulanate	0
	Yes de-escalation with piperacillin	4
	Yes de-escalation with piperacillin + tazobactam	17
	Yes de-escalation with ceftazidime	6
	Yes de-escalation with cefepime	3
	Yes de-escalation with meropenem (or other carbapenem)	4
	Yes de-escalation with one of the preceding drug associated with an aminoglycoside or ciprofloxacin	5
	No answer	0
Others	Stop all antibiotics	1
	Nebulized Colimycin	1
Do you have the same position concerning de-escalation if the patient was still under mechanical ventilation with FiO2 50% and a chest radiography with bilateral aspecific lung interstitial infiltrate but no fever or hyperleucocytosis?
	Yes	61
	No	36
	No answer	2
What is the duration of the antibiotic treatment for this patient, regardless the antibiotics you choose?
	No prophylaxis	1
	1 day	0
	3 days	2
	7 days	18
	14 days	48
	21 days	15
	28 days	3
	Until indwelling chest tubes are removed	2
	Until ICU discharge	1
	No answer	1
Others	Depends on clinical course	1
	Until hospital discharge	1
	Unitl CRP is normal	1
	Depends on donor and recipient cultures	4
