# Supplementary material for: Worldwide clinical practices in perioperative antibiotic therapy for lung transplantation
Source: BMC Pulm Med. 2020 Apr 29;20:109. doi: 10.1186/s12890-020-1151-9 (PMC7191774; doi:10.1186/s12890-020-1151-9)
Supplement: Supplementary file 8 — Additional file 8 Answers according to large et small volume centers. The groups were defined on the median of lung transplants performed in 2017 (n = 28). LTx: lung transplantation. [file 12890_2020_1151_MOESM8_ESM.xlsx]

## Sheet: Feuil1
	Centers
	Large volume (n=50)	Small volume (n=46)	p
General Questions
Number of LTx in 2017	46 [36-63]	15 [8-23]	<0.001
Continent
EU	24 (48%)	20 (43%)	0.29
North America	20 (40%)	17 (37%)
South America	2 (4%)	2 (4%)
Oceania	3 (6%)	1 (2%)
Asia	1 (2%)	6 (13%)
Speciality of the responder
Anesthesiologist-Intensivist	3 (6%)	0 (0%)	0.02
Immunologist-Infectiologist	4 (8%)	4 (9%)
Pulmonologist	39 (78%)	28 (61%)
Surgeon	3 (6%)	14 (30%)
Nurse Practionner	2 (4%)	0 (0%)
Specialist in charge of the antibiotic management
Anesthesiologist-Intensivist	3 (6%)	4 (9%)	0.14
Immunologist-Infectiologist	7 (14%)	15 (33%)
Pulmonologist	37 (74%)	24 (52%)
Surgeon	2 (4%)	3 (7%)
Team protocol	1 (2%)	0 (0%)
Indication for lung transplant
CF	6 (12%)	5 (11%)	0.69
COPD	12 (24%)	8 (17%)
ILD	25 (50%)	28 (61%)
Mixed	9 (18%)	7 (15%)
PH	1 (2%)	3 (7%)
Induction immunosuppressive therapy	36 (72%)	32 (70%)	0.79
Post-transplant recipient location
Cardio-thoracic ICU	26 (52%)	28 (61%)	0.84
Medical-Surgical ICU	10 (20%)	9 (20%)
Surgical ICU	8 (16%)	4 (9%)
Transplant ICU	4 (8%)	3 (7%)
Medical ICU	2 (4%)	2 (4%)
Team protocol for antimicrobial prophylaxis	40 (80%)	27 (59%)	0.02
Case 1
Pre-transplant microbiological screening
Bronchoscopy	12 (24%)	13 (28%)	0.63
Sputum	35 (70%)	35 (76%)	0.50
IGRA	21 (42%)	22 (48%)	0.57
Post-operative antimicrobial prophylaxis if no prior colonization
No	0 (0%)	1 (2%)	0.75
Amoxicillin-Clavulanic acide	3 (6%)	2 (4%)
Ampicillin+Sulfabactam	1 (2%)	0 (0%)
Flucloxacillin	1 (2%)	1 (2%)
Piperacillin+Tazobactam	16 (32%)	15 (33%)
1GC	2 (2%)	4 (9%)
2GC	2 (2%)	4 (9%)
3GC	6 (12%)	3 (7%)
Ceftazidime	6 (12%)	6 (13%)
4GC	11 (22%)	9 (20%)
Imipenem	0 (0%)	1 (2%)
Meropenem	3 (6%)	3 (7%)
Ciprofloxacin	2 (2%)	0 (0%)
Levofloxacin	1 (2%)	2 (4%)
Amikacine	0 (0%)	1 (2%)
Tobramycin	1 (2%)	2 (4%)
Clindamycin	1 (2%)	0 (0%)
Vancomycin	18 (36%)	15 (33%)
Linezolid	0 (0%)	2 (4%)
Teicoplanin	1 (2%)	0 (0%)
Metronidazole	2 (2%)	0 (0%)
Duration of antimicrobial prophylaxis if no prior colonization
Less than 7 days	15 (30%)	11 (24%)	0.37
7 days	12 (24%)	19 (42%)
10 - 28 days	7 (14%)	7 (16%)
Cultures	8 (16%)	4 (9%)
Tubes	5 (10%)	4 (9%)
Discharge	2 (4%)	0 (0%)
Treatment of latent tuberculosis in pre-transplant assessment
No	6 (12%)	1 (2%)	0.05
Before LTx	18 (36%)	28 (61%)
After LTx	3 (6%)	3 (7%)
Before and after LTx	23 (46%)	14 (30%)
Adaptation according to donor microbiological samples	48 (96%)	45 (98%)	0.61
Stop antibiotics if donor and recipient cultures are negative	27 (54%)	24 (52%)	0.86
Case 2
Contraindication of LTx if Pseudomonas mutli-resistant strain
No	49 (98%)	42 (91%)	0.30
Absolute	0 (0%)	1 (2%)
Relative	1 (2%)	3 (7%)
Decolonization strategy of the Pseudomonas prior to transplant
No	38 (76%)	28 (61%)	0.17
Aerosol antibiotic	5 (10%)	11 (24%)
Parenteral antibiotic	7 (14%)	7 (15%)
Duration of antimicrobial prophylaxis if prior Pseudomonas colonization in cystic fibrosis
Less than 7 days	2 (4%)	0 (0%)	0.44
7 days	8 (16%)	10 (22%)
10 - 28 days	33 (66%)	31 (67%)
Cultures	3 (6%)	2 (4%)
Tubes	2 (4%)	1 (2%)
Discharge	1 (2%)	1 (2%)
Stop antibiotics if donor and recipient cultures are negative if prior Pseudomonas colonization in cystic fibrosis	4 (8%)	5 (11%)	0.63
Burkholderia contraindication
No	15 (30%)	6 (13%)	0.01
Absolute	1 (2%)	9 (20%)
Relative	13 (26%)	15 (33%)
Only if pan-resistant	21 (42%)	16 (35%)
Case 3
Timing between the last bacterial isolation and LTx to define a colonization for wild type Pseudomonas
15 days or less	8 (16%)	5 (11%)	0.20
1 - 3 months	14 (28%)	21 (47%)
6 months	12 (24%)	3 (7%)
1 year ore more	16 (32%)	16 (35%)
Timing between the last bacterial isolation and LTx to define a colonization for multi-drug resistant strain
15 days or less	8 (16%)	5 (11%)	0.33
1 - 3 months	10 (20%)	17 (37%)
6 months	15 (30%)	6 (13%)
1 year ore more	17 (34%)	18 (39%)
Case 5
Antibiotic for MRSA prophylaxis
Vancomycin	30 (60%)	31 (67%)	0.24
Linezolid	14 (28%)	14 (30%)
Teicoplanin	4 (8%)	0 (0%)
